# Supplementary material for: Association between atherosclerotic cardiovascular disease score and skin carotenoid levels estimated via refraction spectroscopy in the Japanese population: a cross-sectional study
Source: Sci Rep. 2024 May 28;14:12173. doi: 10.1038/s41598-024-62772-y (PMC11133310; doi:10.1038/s41598-024-62772-y)
Supplement: Supplementary file 1 — Supplementary Information. [file 41598_2024_62772_MOESM1_ESM.xlsx]

## Sheet: 2023_1207_hisayama_n1130
no	No of exam	SubjectID	Date	sokuteihou	VS1	VS2	age	sex	himando	BMI	bodyfat	fukui	SBP	DBP	shiryokuR	shiryokuL	ganatsuR	ganatsuL	KW	SS	SH	hearing1000R	hearing1000L	hearing4000R	hearing4000L	urin_rweight	urinPH	urin_sugar	urin_protein	urin_urobili	AST	ALT	GGTP	ALP	LDH	CHE	ZTT	TBIL	TP	ALB	AG	BUN	creat	eGFR	UA	TC	TG	HDL	LDL
2	1	10001094	03/12/2020	2	638.25	549	78	1	-2	21.6	18	74.2	110	64	0.09691	0.09691	11.6667	15	0	0	0	30	30	55	55	1.009	6.5	0	0	0	17	15	14	153	199	260	8.9	1.1	7	3.9	1.26	20	0.87	64.7	4.4	198	66	68	122
3	2	10004955	12/23/2019	2	412	368	60	0	-8.4	20.1	23.4	80.6	130	90	#NULL!	0	9.66667	8.66667	0	0	0	30	30	40	40	1.013	5.5	0	0	0	17	15	13	245	194	348	10.2	0.7	7.1	4	1.29	14	0.55	85.1	4.5	201	105	67	118
5	1	10012361	02/07/2020	2	289.5	270	60	1	4.4	23	26	79.6	128	76	-0.176091	-0.0791812	18.6667	19.6667	0	0	0	30	30	40	40	1.01	6	0	0	0	23	22	50	152	157	341	6.5	0.8	7.1	4.4	1.63	17	0.94	64.1	6.3	262	94	82	164
6	1	10014160	03/17/2020	2	297	276	43	0	27.3	28	38.1	89.3	116	84	-0.176091	-0.0791812	14.3333	11.3333	0	0	0	30	30	40	40	1.023	5.5	0	0	0	19	20	13	134	158	319	16.2	0.6	7.8	4.1	1.11	12	0.74	67.7	5.4	178	70	65	103
7	1	10018222	12/18/2019	2	239.5	230	58	0	-3.3	21.3	28.2	78.1	102	60	0	0.154902	8	9	0	0	0	30	30	40	45	1.018	5.5	0	0	0	18	12	10	327	127	320	12.8	0.6	6.8	3.9	1.34	9	0.54	87.7	3.4	242	86	69	163
10	1	10020671	09/24/2019	2	244.5	234	55	1	12.8	24.8	19	86.5	108	66	-0.176091	-0.176091	13	17.3333	0	0	0	30	30	40	40	1.019	6.5	0	0	0	20	16	28	142	162	258	7.5	1.4	6.7	4.2	1.68	11	0.72	88	6.7	179	59	79	94
13	1	10041007	02/28/2020	2	348.25	317	57	1	5.6	23.2	24.9	84.7	124	80	0.0457575	-0.0791812	8	8.33333	0	0	0	30	30	40	40	1.013	7	0	0	0	21	23	16	192	211	352	4.2	0.9	6.9	4.3	1.65	15	0.82	75.5	5.5	232	105	57	160
16	1	10052806	12/05/2019	2	442	392	71	0	5.3	23.2	28.1	79.7	122	64	0	0.30103	11.3333	14	0	0	0	30	30	40	40	1.015	6	0	0	0	16	14	17	154	182	307	6.5	0.7	7.4	4.5	1.55	14	0.79	54.6	4.7	196	72	67	112
17	1	10057573	03/25/2020	2	498.25	437	43	0	-23.3	16.9	18.4	66.3	102	74	-0.0791812	0.09691	12.6667	12.3333	0	0	0	30	30	40	40	1.021	5.5	0	0	0	16	10	22	164	127	204	12	1	7.1	4.1	1.37	10	0.68	74.3	4.4	211	53	94	112
18	1	10058164	02/28/2020	2	303.25	281	57	1	11.4	24.5	20.9	85.2	110	74	0	-0.0791812	14.6667	14	0	0	0	30	30	40	40	1.019	6	0	0	0	17	14	21	244	140	265	7.6	0.9	7.1	3.9	1.22	20	1.26	47.2	4.4	211	59	77	123
25	1	10105796	02/18/2020	2	854.5	722	68	0	3	22.7	26.2	77	130	74	0.0457575	-0.0791812	8.33333	8.66667	0	0	0	30	30	55	55	1.016	5.5	0	100	0	21	20	13	225	209	372	7	0.7	6.9	4.3	1.65	24	1.31	31.8	6.3	181	104	59	98
27	1	10125012	03/04/2020	2	283.25	265	74	1	11	24.4	24.5	89	110	72	0.09691	0.154902	10.6667	11.6667	0	0	0	45	30	65	50	1.015	5	0	0	0	26	31	24	254	177	316	10.2	0.8	7.3	4.3	1.43	14	0.8	72	7.1	247	91	78	151
28	2	10126264	09/27/2019	2	339.5	310	61	0	13.2	24.9	32.8	92.4	92	54	-0.0791812	0	11.6667	11.3333	0	0	0	30	30	40	40	1.012	5.5	0	0	0	19	15	11	209	170	240	9.7	0.8	7.1	4	1.29	20	0.72	63.1	5.8	215	70	55	143
29	y	10148325	03/06/2020	2	753.25	641	52	0	-16.4	18.4	21.4	72	124	82	0.30103	0.154902	12.6667	11	0	0	0	30	30	40	40	1.012	6	0	0	0	22	15	11	357	210	409	6.6	0.8	7.8	4.6	1.44	11	0.6	80.6	3.7	251	90	64	176
31	1	10148857	03/06/2020	2	584.5	506	52	1	-6.9	20.5	16	74	128	86	0	-0.0791812	16.6667	11.6667	0	0	0	30	30	40	40	1.016	5.5	0	0	0	22	17	19	129	202	372	10.9	0.6	6.9	3.9	1.3	10	0.73	88	5.5	184	50	57	119
32	1	10148972	02/21/2020	2	299.5	278	52	0	-3.4	21.2	29	81.5	110	68	0.221849	0.30103	8.33333	9	0	0	0	30	30	40	40	1.014	5.5	0	0	0	20	18	23	177	175	290	15.5	0.9	8.1	4.5	1.25	13	0.62	77.8	4.1	215	56	83	121
33	1	10164640	01/29/2020	2	495.75	435	65	0	24.5	27.4	35.7	93	128	70	0.09691	0.0457575	11.3333	13.3333	0	0	0	30	30	40	40	1.011	5.5	0	0	0	16	24	17	234	210	382	11.1	0.6	7.5	4.3	1.34	15	0.57	80	4.9	195	157	58	108
34	1	10167190	12/24/2019	2	258.25	245	69	0	-5.6	20.7	25.6	81.1	96	58	0	0.0457575	8	8	0	0	0	30	30	40	40	1.015	7.5	0	0	0	21	9	13	151	144	282	7.4	0.9	6.9	4.1	1.46	14	0.71	61.9	4.1	219	59	91	119
35	1	10169597	02/26/2020	2	774.5	658	65	0	-10.7	19.6	18.4	70.3	124	64	0	0.0457575	12	11.6667	0	0	0	30	30	40	40	1.02	7	0	0	0	24	18	13	183	217	266	4.7	1.1	6.7	3.9	1.39	17	0.58	78.5	3.9	259	44	90	166
36	1	10175501	11/18/2019	2	60.75	87	55	0	-4.9	20.9	27.1	83.5	106	68	0	0.154902	11.6667	12	0	0	0	30	30	40	40	1.026	5.5	0	0	0	14	14	13	249	159	392	9.5	0.8	7.2	4.2	1.4	15	0.49	99	3.8	277	62	98	166
40	1	10189586	04/02/2020	2	568.25	493	88	0	-16.1	18.5	21.5	72.2	130	76	0.154902	0.0457575	11	15.3333	0	0	0	30	30	40	40	#NULL!	6	0	0	#NULL!	25	22	30	333	228	453	#NULL!	0.8	7.5	4.4	1.42	18	0.53	79.4	4.8	282	88	82	184
41	1	10195048	01/07/2020	2	883.25	745	56	1	20.3	26.5	26	90.4	112	72	-0.176091	-0.176091	15.6667	15	0	0	0	30	30	40	40	1.008	7	0	0	0	21	22	57	178	195	352	8.8	1.3	7.2	4.3	1.48	15	1.1	55	7.9	270	157	83	159
42	1	10197140	09/27/2019	2	303.25	281	44	0	-11.2	19.5	25.5	70.8	98	62	0.0457575	0.0457575	12	12.3333	0	0	0	30	30	40	40	1.027	5.5	0	0	0	13	12	40	145	118	206	8.7	1.2	7.3	4.2	1.35	12	0.76	65.3	4	150	78	74	64
43	1	10205015	11/28/2019	2	752	640	53	0	-15.2	18.7	20.5	67	90	48	0	0	9	8.66667	0	0	0	30	30	40	40	1.01	6	0	0	0	21	18	16	146	153	269	7.6	0.7	6.6	4.1	1.64	14	0.64	74.7	3.2	187	51	80	104
45	1	10205984	10/18/2019	2	318.25	293	59	0	0	22	27.9	76.2	138	72	0.0457575	0.09691	13.3333	13.6667	0	0	0	30	30	40	40	1.016	8	0	0	0	18	10	12	145	175	466	8.6	0.8	7.3	4.3	1.43	17	0.66	70.1	3.9	196	49	100	89
53	1	10234406	02/21/2020	2	692	592	53	0	-5.3	20.8	25	72.4	120	70	0.30103	0.154902	12.6667	10.6667	0	0	0	30	30	40	40	1.011	7	0	0	0	20	12	24	263	147	288	6.9	0.7	7.2	4.4	1.57	8	0.51	95.8	3.1	226	60	60	155
55	1	10246343	02/18/2020	2	1010.75	847	70	1	-15.9	18.5	12.3	73.8	120	70	0.0457575	0.09691	13.3333	13.3333	0	0	0	30	30	40	40	1.007	7	0	0	0	32	20	73	206	208	235	13.5	1	7.2	4.2	1.4	14	0.73	80.8	4.6	174	58	88	80
56	1	10247936	02/18/2020	2	589.5	510	69	0	-27	16.1	15.8	65.7	108	60	-0.0791812	#NULL!	12.3333	10.6667	0	0	0	30	30	40	40	1.012	5.5	0	0	0	27	18	19	276	240	300	11.8	0.8	7.1	4	1.29	12	0.69	63.8	4.6	268	104	77	173
57	1	10251892	03/06/2020	2	273.25	257	60	0	40.2	30.9	46.6	101.7	120	74	-0.0791812	0.0457575	14.6667	16.6667	0	0	0	30	30	40	40	1.013	5	0	0	0	22	31	99	225	176	332	4	0.7	7	4.3	1.59	13	0.63	73.4	5.9	197	74	70	111
63	1	10275894	10/02/2019	2	222	216	50	1	0.8	22.2	17.3	79.4	134	90	0	-0.0791812	11.6667	12	0	0	0	30	30	40	40	1.009	6	0	0	0	20	15	36	196	186	348	3	0.9	7.1	4.8	2.09	13	0.79	81.7	6.2	290	33	121	165
64	1	10289470	10/21/2019	2	308.25	285	48	1	-7.3	20.4	15.3	75.4	104	64	-0.176091	-0.0791812	11.3333	10	0	0	0	30	30	40	40	1.029	6.5	0	10	0	18	19	18	190	161	448	12.3	0.6	6.9	4.2	1.56	19	0.83	78.3	4.5	208	92	81	114
65	1	10290050	03/11/2020	2	305.75	283	51	0	5.4	23.2	29.5	80.7	110	68	-0.176091	-0.176091	11.6667	13.6667	0	0	0	30	30	40	40	1.02	5.5	0	0	0	20	17	10	221	166	271	11.7	0.9	7.4	4.3	1.39	12	0.73	65.4	4.6	236	69	81	143
67	1	10293763	03/10/2020	2	635.75	547	80	0	1	22.2	28.4	81.5	90	58	0.221849	0.30103	8	8.33333	0	0	0	45	65	60	55	1.011	7	0	0	0	19	15	12	335	185	572	9.1	0.7	7.5	4	1.14	13	0.61	70	4.1	225	69	90	121
68	1	10295043	03/10/2020	2	665.75	571	52	0	3.9	22.8	29.2	80.4	120	66	0.154902	-0.0791812	17	15.3333	0	0	0	30	30	40	40	1.013	6	0	0	0	17	18	16	311	140	445	11.8	0.9	7.1	4	1.29	11	0.48	102.9	4.1	168	123	65	89
71	1	10315132	04/03/2020	2	769.5	654	71	0	-7.1	20.4	25.3	75.5	124	78	0.0457575	0.09691	10.6667	12	1	1	1	30	30	40	40	#NULL!	5.5	0	0	#NULL!	22	18	14	233	270	323	#NULL!	0.9	7.3	4.4	1.52	14	0.65	67.6	5	230	65	93	124
73	1	10320096	11/22/2019	2	283.25	265	41	1	-9	20	17.2	74.8	118	76	-0.0791812	-0.0791812	13.6667	16	0	0	0	30	30	40	40	1.009	6	0	0	0	18	19	21	163	184	397	10.5	1	7.2	4.8	2	11	0.79	86.4	7.2	187	98	51	118
75	1	10321935	11/07/2019	2	220.75	215	60	1	22.2	26.9	24.7	89.8	130	80	-0.0791812	0.0457575	15.3333	13.3333	0	0	0	30	30	40	40	1.019	6	0	0	0	20	26	28	307	162	306	7.2	0.7	7.4	4.4	1.47	13	1.15	51.4	6.2	172	95	42	111
76	1	10330383	10/07/2019	2	564.5	490	55	0	-10	19.8	21.1	65.3	122	62	0.30103	0.30103	12.3333	14.3333	0	0	0	30	30	45	40	1.03	5.5	0	0	0	18	13	12	279	160	420	8.8	0.6	6.8	4	1.43	15	0.8	57.9	4.6	197	84	72	117
77	1	10335010	02/27/2020	2	962	808	72	1	5	23.1	25.2	80	112	60	0.09691	0.0457575	8.66667	10.3333	1	1	1	30	30	40	40	1.02	5.5	0	0	0	15	18	14	132	146	263	7.2	1	6.9	4.4	1.76	20	0.85	67.9	4.6	239	72	61	165
78	1	10339618	12/17/2019	2	334.5	306	49	0	7.4	23.6	29.2	82	116	78	0	0.09691	11.3333	11.6667	0	0	0	30	30	40	40	1.017	5.5	0	0	0	17	20	12	190	158	340	8.1	1.6	7	4	1.33	11	0.53	94	5.3	237	289	56	138
79	1	10347427	01/28/2020	2	334.5	306	63	1	9	24	25.7	83.2	122	84	-0.176091	0	12	10.3333	0	0	0	30	30	40	40	1.012	6.5	0	0	0	27	27	32	153	147	366	4.4	0.7	7.2	4.3	1.48	12	1.03	57.2	7.2	218	93	56	148
80	1	10350288	04/03/2020	2	994.5	834	72	1	-0.4	21.9	19.7	78	130	60	0.0457575	0.221849	9	13.3333	0	0	0	30	30	40	40	#NULL!	5.5	0	0	#NULL!	30	30	205	197	184	337	#NULL!	0.9	7.7	4.8	1.66	27	0.88	65.4	4.3	201	59	65	118
83	1	10355091	11/12/2019	2	404.5	362	60	1	7	23.5	22	89.6	142	88	-0.176091	0	12	11.6667	0	0	0	30	30	40	40	1.014	7.5	0	0	0	17	19	22	265	140	312	9.9	1.1	7.6	4.7	1.62	12	0.72	85.8	4.5	193	115	52	123
84	2	10357292	11/25/2019	2	277	260	71	0	-2.5	21.5	28.5	82.9	122	76	-0.176091	-0.176091	12.3333	13	0	0	0	30	30	40	40	1.017	6.5	0	0	0	17	11	12	213	156	382	9.6	0.5	7.3	4.3	1.43	17	0.59	75.1	5.1	259	187	51	182
85	1	10357566	02/05/2020	2	648.25	557	57	0	8.7	23.9	30.1	80.2	96	54	-0.0791812	0.154902	10.6667	11	0	0	0	30	30	40	40	1.024	6.5	0	0	0	35	50	14	201	211	299	5	0.9	7.2	4.4	1.57	20	0.66	70.8	5.2	189	57	81	100
86	1	10357620	02/21/2020	2	234.5	226	62	1	12.2	24.7	27.3	88.8	142	94	0.09691	-0.0791812	8	8	1	1	1	30	30	40	40	1.016	7	0	0	0	18	24	37	239	172	368	6.8	1.4	7.5	4.6	1.59	13	0.92	65	5.6	224	106	61	146
88	1	10358594	11/22/2019	2	463.25	409	61	0	36	29.9	37.4	98.4	128	78	-0.0791812	0.0457575	11	13.6667	0	0	0	30	30	40	40	1.01	5	0	0	0	20	22	27	265	190	382	10.1	0.7	6.9	3.9	1.3	10	0.56	83.1	5.1	208	67	65	125
89	1	10370250	03/05/2020	2	569.5	494	64	1	9.3	24.1	27.2	88.1	126	82	-0.176091	0.0457575	18.6667	18.3333	1	1	1	30	30	40	40	1.023	5.5	0	0	0	17	24	49	296	161	353	6	3.4	7.3	4.6	1.7	17	0.97	60.8	6.3	172	158	43	108
90	1	10379157	03/05/2020	2	869.5	734	66	0	19.5	26.3	36.6	88.7	114	68	0.0457575	0.09691	13	14.3333	0	0	0	30	30	40	40	1.024	5.5	0	0	0	23	18	21	181	196	330	3.4	1.1	7.3	4.1	1.28	18	0.7	63.6	7	237	194	82	134
91	2	10383048	12/05/2019	2	358.25	325	63	0	27.3	28	34.4	93.5	100	64	-0.176091	-0.176091	11.6667	13.3333	0	0	0	30	30	40	40	1.009	5.5	0	0	0	24	25	20	245	206	383	12	0.6	7.5	4.2	1.27	21	0.57	80.7	6.2	248	104	69	163
92	1	10387453	11/19/2019	2	290.75	271	74	0	8.5	23.9	29.7	84.1	118	68	0.09691	0.0457575	9.66667	10	0	0	0	30	30	40	40	1.009	5	0	0	0	28	19	17	220	170	315	9.7	1.1	7.8	4.1	1.11	27	0.8	53.2	7.2	232	59	98	127
93	1	10388349	12/11/2019	2	369.5	334	52	1	16.3	25.6	30	94.7	118	64	-0.176091	-0.176091	11.3333	12.3333	0	0	0	30	30	40	40	1.027	6.5	0	0	0	21	34	13	187	126	404	10.2	1	6.8	4.1	1.52	23	0.89	70.9	5.1	185	83	50	120
95	1	10402112	09/27/2019	2	332	304	56	0	0	22	29.6	78.8	104	62	0	0.0457575	13.6667	13	0	0	0	30	30	40	40	1.011	6	0	0	0	12	11	12	281	125	324	5.3	0.7	7.9	4.4	1.26	14	0.75	61.8	5.3	266	54	89	167
96	1	10405033	02/21/2020	2	312	288	57	1	5.1	23.1	21.4	82	150	88	-0.176091	-0.176091	13	13	0	0	0	30	30	55	40	1.019	6.5	0	0	0	16	13	28	156	191	352	6.3	1.1	7.3	4.3	1.43	10	0.87	70.8	5.4	228	98	83	130
99	1	10409260	04/03/2020	2	337	308	57	0	-3.1	21.3	27	76	124	62	0.30103	0	9.33333	9.33333	0	0	0	45	30	40	40	#NULL!	5.5	0	10	#NULL!	14	12	9	234	172	260	#NULL!	0.6	7.1	4	1.29	11	0.67	69.6	4.6	195	47	68	119
100	1	10413732	02/10/2020	2	562	488	49	0	3.7	22.8	28.8	75.4	104	64	0.30103	0.09691	12.3333	12.3333	0	0	0	30	30	40	40	1.013	6	0	0	0	18	14	16	149	168	268	5.6	0.6	6.8	4.2	1.62	10	0.52	95.9	3.3	204	55	102	91
101	1	10414824	02/05/2020	2	397	356	58	1	8.3	23.8	24.2	83.4	132	88	-0.0791812	-0.176091	14.3333	16.3333	1	1	1	30	30	40	40	1.014	6.5	0	0	0	23	24	40	232	162	322	8.5	0.9	7.1	4.3	1.54	12	1.04	57.9	6.9	242	149	89	137
102	1	10416863	04/03/2020	2	375.75	339	60	1	9.2	24	26.7	93.8	110	80	-0.176091	-0.176091	9	9.66667	0	0	0	30	30	40	40	#NULL!	6	0	0	#NULL!	24	31	31	169	201	390	#NULL!	1	7.6	4.9	1.81	16	0.93	64.9	6.4	232	118	82	140
103	2	10422924	11/06/2019	2	362	328	74	1	5.4	23.2	21.2	85	152	64	-0.176091	0	13.3333	11.6667	0	0	0	30	30	40	40	1.015	6	0	0	0	24	23	30	251	219	437	4.5	0.9	7.3	4.2	1.35	11	0.79	73	6.3	177	109	57	100
104	1	10423675	02/10/2020	2	367	332	53	1	34.6	29.6	29.8	100.4	120	80	-0.176091	-0.0791812	16	16.6667	0	0	0	30	30	40	40	1.017	6.5	0	30	0	29	54	41	314	195	328	6.7	0.8	6.8	4.2	1.62	15	1.4	42.9	6.6	158	159	37	99
105	1	10425930	03/25/2020	2	428.25	381	58	0	-3.1	21.3	29.8	75.7	102	68	0.154902	0.221849	7.33333	7	0	0	0	35	30	40	40	1.024	6	0	0	0	31	27	92	217	207	378	12.2	0.5	7.4	4.3	1.39	16	0.64	72.8	3.9	251	202	54	166
106	1	10430697	02/06/2020	2	623.25	537	61	1	-9.2	20	18.2	81	110	68	0.0457575	0.69897	12	13	0	0	0	30	30	40	40	1.017	6	0	0	0	16	14	26	224	170	333	6	1	7.5	4.9	1.88	13	0.8	76.1	6	229	83	84	132
107	1	10434035	12/11/2019	2	423.25	377	62	1	11.3	24.5	19.7	87.8	128	84	-0.0791812	0	9.66667	11	0	0	0	30	45	45	55	1.025	6.5	0	0	0	27	21	20	270	164	291	9.2	1.4	7.3	4.4	1.52	14	0.91	65.8	6.3	192	124	52	121
108	2	10442619	11/28/2019	2	389.5	350	50	1	38.2	30.4	#NULL!	104.7	136	84	-0.176091	0.0457575	16	15.3333	0	0	0	30	30	40	40	1.01	6.5	0	0	0	19	25	31	293	186	313	10.2	0.6	7.4	3.9	1.11	12	0.59	112.4	5.9	181	89	41	122
111	2	10453061	02/12/2020	2	264.5	250	55	0	16.1	25.5	38.3	90.8	124	70	0.30103	0.30103	13.3333	14.3333	0	0	0	30	30	40	40	1.023	6	0	0	0	29	42	21	241	183	372	8	1	7.5	4.4	1.42	15	0.49	99	3.8	262	94	73	172
112	1	10465949	02/21/2020	2	444.5	394	73	0	-11.1	19.5	21.4	74	118	70	0	0.0457575	11.6667	12.3333	2	2	2	30	30	40	40	1.008	5.5	0	0	0	18	12	10	180	168	399	6	0.8	6.9	4.3	1.65	16	0.54	82.1	3	183	57	72	95
114	1	10473162	12/17/2019	2	468.25	413	63	0	-18.9	17.8	18.8	69.7	100	54	-0.176091	-0.0791812	11	11.3333	0	0	0	30	30	40	40	1.019	5.5	0	0	0	24	16	35	214	182	247	12.9	0.7	7.2	4.3	1.48	13	0.53	87.4	3.7	274	53	92	171
115	1	10476214	03/17/2020	2	383.25	345	59	1	18.2	26	24	91.1	128	84	0	0	13	12	0	0	0	30	30	40	40	1.014	6	0	0	0	16	16	36	223	172	307	7.8	1.9	6.9	4.4	1.76	10	0.79	77.9	6.3	195	123	72	107
118	1	10482709	09/19/2019	2	404.5	362	54	0	0.2	22	28.4	77.3	136	82	-0.176091	-0.176091	11.6667	10.3333	0	0	0	30	30	40	40	1.01	6.5	0	0	0	21	16	14	272	211	371	6.7	1.2	7.2	4.4	1.57	16	0.62	77	4	217	45	90	116
120	1	10495769	04/03/2020	2	429.5	382	71	1	-1.2	21.7	12.6	81.8	146	80	0.0457575	0.0457575	11	14.6667	0	0	0	30	30	65	60	#NULL!	6	0	0	#NULL!	15	14	21	225	190	374	#NULL!	0.8	6.5	4.3	1.95	17	1.01	56.5	6	177	136	47	111
122	1	10516550	03/04/2020	2	808.25	685	71	1	-4.5	21	15	76.1	108	70	0.0457575	0.09691	11.3333	12.6667	0	0	0	30	30	40	40	1.015	7	0	0	0	17	14	11	144	171	263	6	1	7.1	4.3	1.54	14	0.67	88.5	4.5	256	71	60	185
125	1	10549355	01/08/2020	2	247	236	60	0	6.7	23.5	27.3	86.1	118	76	0.09691	0.0457575	8	8.66667	0	0	0	30	30	40	40	1.012	6	0	0	0	21	13	31	178	187	350	1.1	1.7	6.7	3.9	1.39	13	0.67	68.6	5.7	242	56	119	114
126	2	10556654	09/18/2019	2	197	196	53	1	24.6	27.4	23.8	91	118	70	-0.176091	-0.0791812	9	8	0	0	0	30	30	40	40	1.036	5.5	0	10	0	25	27	41	265	187	335	6.6	0.7	7.1	4.3	1.54	23	0.84	75.1	6.4	178	60	58	105
128	1	10564446	12/10/2019	2	403.25	361	53	0	-7.2	20.4	23.9	75.1	106	70	0.09691	0	12	14	0	0	0	30	30	40	40	1.007	6	0	0	0	20	21	22	181	172	288	10.3	1.3	6.8	4.2	1.62	9	0.54	90	5.2	218	49	92	117
131	2	10568350	01/17/2020	2	217	212	48	0	5.1	23.1	31.2	81.9	102	66	0.154902	0.09691	9	10.3333	0	0	0	30	30	40	40	1.016	6	0	0	0	21	12	25	206	132	316	11.6	0.7	7.5	4	1.14	10	0.75	64.6	3.8	218	59	69	136
133	1	10585920	12/11/2019	2	702	600	66	1	-0.8	21.8	13	75.6	124	78	-0.0791812	-0.0791812	12	13.3333	0	0	0	30	30	55	40	1.013	7	0	0	0	24	20	13	214	298	249	7.2	1.1	6.8	4.2	1.62	17	0.94	62.4	6.4	204	86	63	127
137	2	10603768	09/26/2019	2	434.5	386	59	1	-1.3	21.7	19.4	78.4	136	94	0.09691	0.09691	14	11.6667	0	0	0	35	45	65	65	1.017	6.5	0	0	0	27	41	27	254	194	349	9.1	1.1	6.7	4.2	1.68	12	1.05	57	7.3	201	186	40	137
140	1	10606080	02/07/2020	2	440.75	391	58	0	-20.6	17.5	17.2	61.2	98	64	0.09691	0.0457575	11	9.66667	0	0	0	30	30	40	40	1.011	8	0	0	0	14	7	14	235	189	416	4.7	0.4	7.1	3.4	0.92	10	0.49	97.5	4	176	57	67	99
142	1	10614095	01/29/2020	2	343.25	313	62	1	-11.1	19.5	17.3	73.4	106	66	-0.0791812	-0.0791812	11	12.6667	0	0	0	30	30	40	40	1.021	5.5	0	0	0	13	11	38	130	139	316	3.6	0.9	6.8	4.1	1.52	14	0.8	75.7	6.6	194	70	88	97
144	2	10632451	12/19/2019	2	518.25	453	68	0	1.9	22.4	30.4	84	102	60	-0.176091	-0.176091	8.33333	10.3333	0	0	0	30	30	40	50	1.008	5.5	0	0	0	25	23	15	191	216	348	3.9	0.8	7.1	4.2	1.45	17	0.55	82.1	6.4	189	71	81	95
145	1	10634040	04/07/2020	2	288.25	269	59	1	11.3	24.5	23.2	89	108	68	0.30103	0.09691	10	11.3333	0	0	0	30	30	40	40	#NULL!	6.5	0	0	#NULL!	16	19	44	138	184	368	#NULL!	0.6	7.4	4.2	1.31	13	0.87	70.1	6.6	229	185	50	156
147	1	10647830	01/21/2020	2	239.5	230	59	1	33	29.3	30.2	94.8	132	80	0.39794	0.0457575	14.6667	17	0	0	0	30	30	50	50	1.009	7.5	0	10	0	30	61	67	256	174	436	5	0.9	7.8	4.9	1.69	12	1	60.2	6.2	166	71	64	88
148	1	10649736	11/27/2019	2	368.25	333	44	0	-15.5	18.6	22.6	67.5	98	68	0	0	11.3333	10.3333	0	0	0	30	30	40	40	1.009	5.5	0	0	0	19	10	12	169	134	204	12.1	0.5	7.4	4.2	1.31	10	0.67	74.9	4.2	163	56	76	78
150	2	10655859	10/08/2019	1	424.5	378	48	0	-14.8	18.8	20	74.6	122	72	0.221849	0.30103	14	12.6667	0	0	0	30	30	40	40	1.009	5.5	0	0	0	15	11	13	132	171	225	6.6	1.1	6.9	4.3	1.65	12	0.74	65.6	5	180	37	79	93
152	1	10667345	02/28/2020	2	490.75	431	73	0	-10.8	19.6	25	74.7	110	62	0.39794	0.522879	9.66667	11.6667	0	0	0	45	40	40	40	1.011	5.5	0	0	0	22	21	11	179	205	460	13.6	0.5	7.7	4.4	1.33	13	0.51	87.4	2.2	188	73	63	112
153	1	10676649	01/08/2020	2	775.75	659	72	0	3.2	22.7	29.6	84.8	142	78	0.154902	0.154902	9	8.33333	0	0	0	30	30	40	40	1.015	5.5	0	0	0	21	15	14	269	218	283	6.1	1.2	7.9	4.3	1.19	16	0.77	55.9	3.5	220	104	68	131
156	1	10682727	02/27/2020	2	403.25	361	51	0	29.6	28.5	36.8	82.4	122	82	-0.0791812	0.0457575	11.6667	12.6667	0	0	0	30	30	40	40	1.013	6	0	0	0	29	38	24	190	188	315	11	0.5	7.6	4.3	1.3	9	0.7	68.5	5.7	208	233	37	141
157	1	10691287	02/26/2020	2	388.25	349	63	0	26.3	27.8	34.8	96	140	98	-0.176091	-0.0791812	11	11	0	0	0	30	30	40	40	1.01	7	0	0	0	26	30	33	269	265	372	9.9	1.1	7.4	4	1.18	13	0.68	66.6	5.9	257	80	78	171
158	1	10696946	02/14/2020	2	334.5	306	54	0	6.3	23.4	30.5	86	130	70	-0.0791812	0.522879	11.6667	12.3333	0	0	0	30	30	40	40	1.007	6.5	0	0	0	14	17	20	215	172	255	7.3	0.7	7	4.1	1.41	12	0.61	78.3	4.9	210	68	61	138
159	1	10712468	04/08/2020	2	245.75	235	50	1	48.4	32.6	45	113	116	72	0.09691	-0.0791812	9.33333	11	0	0	0	30	30	40	40	1.032	6	0	0	#NULL!	33	40	36	206	170	580	#NULL!	0.8	7.1	4.6	1.84	16	0.83	77.4	7.8	210	255	44	127
160	1	10713871	02/20/2020	2	172	176	54	0	-9.3	20	24.2	72.8	104	66	0.221849	0.0457575	8	8.33333	0	0	0	30	30	40	40	1.02	5.5	0	0	0	18	13	14	238	189	366	5.7	1	7	4.3	1.59	15	0.61	78.3	3.8	228	60	95	125
161	2	10720375	10/24/2019	2	278.25	261	41	0	6.9	23.5	33.8	82.3	100	68	-0.176091	-0.176091	16	14.6667	0	0	0	30	30	40	40	1.014	7	0	0	0	13	8	13	216	136	328	8.1	0.6	7	4.2	1.5	10	0.59	87.9	3.8	180	92	67	102
162	1	10724343	02/12/2020	2	338.25	309	57	1	22.3	26.9	29.9	99.8	130	80	-0.0791812	0	13	14.3333	0	0	0	30	30	40	40	1.015	6	0	0	0	33	38	114	175	182	359	5.7	1.1	7.1	4.3	1.54	15	0.91	67.4	7.2	224	282	61	133
165	2	10729417	02/28/2020	2	305.75	283	69	1	30.3	28.6	29	98.6	126	84	0.0457575	0.09691	14.6667	14.6667	1	1	1	30	30	40	40	1.02	5.5	0	0	0	27	15	58	190	199	194	8.6	1	7.1	4	1.29	14	0.77	76.6	5.3	246	105	90	141
167	1	10744489	12/20/2019	2	544.5	474	43	1	-20.4	17.5	13.3	65.8	100	70	-0.0791812	0	8	8.33333	0	0	0	30	30	40	40	1.027	6	0	0	0	19	16	16	255	118	290	5	0.9	7	4.6	1.92	18	0.94	70.5	7.1	200	46	79	115
168	2	10755899	11/20/2019	2	408.25	365	66	0	-4.7	21	25.4	75.4	80	48	0	0.154902	9	9	0	0	0	30	30	40	40	1.011	5.5	0	0	0	26	19	30	163	171	385	5	0.7	7	4	1.33	20	0.69	64.6	4.6	235	60	99	128
169	1	10757814	12/19/2019	2	264.5	250	55	0	19.6	26.3	33.9	84.7	106	66	0.522879	0	11.6667	10.6667	0	0	0	30	30	40	40	1.026	5.5	0	0	0	20	20	23	217	219	318	9.6	0.8	7.2	4.2	1.4	16	0.64	73.9	3.7	248	92	78	156
170	1	10761445	11/26/2019	2	405.75	363	58	0	9	24	33	87.3	104	64	-0.176091	-0.176091	13	13	0	0	0	30	30	40	40	1.024	6	0	0	0	21	15	25	302	191	284	13.6	0.8	6.7	4	1.48	12	0.62	75.4	4.9	187	94	59	115
173	1	10768320	11/26/2019	2	237	228	61	1	17.6	25.9	25.5	87.4	128	84	-0.0791812	0	9.66667	10.6667	0	0	0	30	30	40	40	1.024	5.5	0	0	0	16	14	19	197	171	402	6.3	0.7	7.3	4.5	1.61	13	0.84	72.1	5.3	206	191	45	137
174	1	10770217	03/05/2020	2	464.5	410	63	0	11.1	24.4	32.9	86.2	122	80	0.0457575	-0.176091	15.3333	14	0	0	0	30	30	40	40	1.014	6	0	0	0	20	17	11	374	194	316	8.5	0.6	7.6	4.5	1.45	15	0.53	87.4	5.2	228	100	45	165
176	1	10774877	02/10/2020	2	300.75	279	51	0	24.1	27.3	42.4	95.3	120	80	0.0457575	0.09691	12.3333	12.6667	0	0	0	30	30	40	40	1.02	6	0	0	0	42	69	44	241	180	378	10.9	0.9	7.5	4.2	1.27	17	0.77	61.7	5.1	293	76	64	212
178	1	10807916	12/23/2019	2	792	672	72	1	-1.4	21.7	19.3	79.2	100	60	0	0.0457575	13.6667	13.6667	0	0	0	30	30	40	40	1.013	7	0	0	0	23	20	14	164	173	358	10.5	0.9	7.3	4.4	1.52	17	0.78	74.6	6	178	47	64	104
181	1	10812642	11/20/2019	2	474.5	418	76	1	5.1	23.1	22.8	84	120	68	0.09691	0.09691	10.3333	11.6667	0	0	0	30	30	40	40	1.019	6.5	0	0	0	22	19	14	265	163	286	9.1	1.3	7.6	4.2	1.24	16	0.73	79	5.6	199	122	86	102
184	1	10822040	02/14/2020	2	429.5	382	50	1	9.8	24.2	17.6	79.5	132	96	0.0457575	0	11.3333	10	0	0	0	30	30	40	40	1.014	6	0	0	0	15	12	24	135	197	361	6.8	0.9	7.5	4.4	1.42	15	1.07	58.6	7.8	240	89	94	138
185	1	10826083	04/02/2020	2	954.5	802	72	0	13.3	24.9	37.5	85	120	68	0.69897	0.30103	12	11.6667	0	0	0	30	30	40	40	#NULL!	7	0	0	#NULL!	18	12	13	359	205	310	#NULL!	1	6.9	4.4	1.76	17	0.5	89.7	3.9	273	85	92	167
186	1	10826634	04/02/2020	2	480.75	423	74	1	19.9	26.4	27.5	89.1	124	56	0	0.09691	14.6667	14.3333	1	1	1	30	30	45	45	#NULL!	6	0	0	#NULL!	27	26	27	175	223	346	#NULL!	0.9	6.7	4	1.48	17	1.26	43.8	5.7	170	187	43	100
187	1	10829037	10/24/2019	2	337	308	60	0	13.2	24.9	31.5	91.2	122	64	-0.176091	-0.0791812	14.3333	13	0	0	0	30	55	40	65	1.02	6	0	0	0	26	32	44	199	185	400	9.8	0.6	7.4	4.4	1.47	17	0.76	59.8	5.2	250	106	55	178
189	2	10849088	12/13/2019	2	399.5	358	63	1	21.8	26.8	23.7	91.7	124	76	0	0.09691	15	18	0	0	0	30	30	40	40	1.021	6	0	0	0	14	12	17	245	149	313	3.8	0.8	6.8	4.1	1.52	15	0.87	68.8	5.2	145	49	54	85
191	2	10871660	12/06/2019	2	424.5	378	60	0	-21.1	17.4	18	73.5	108	60	0.0457575	0	11.6667	14.3333	0	0	0	30	30	40	40	1.011	5.5	0	0	0	15	9	9	224	212	293	5.5	0.8	7.3	4.3	1.43	9	0.58	80.3	4.4	209	70	99	101
192	1	10873035	11/14/2019	2	510.75	447	59	1	-8.9	20.1	15.4	70	98	64	-0.176091	-0.0791812	13.3333	12	0	0	0	30	30	40	40	1.024	6.5	0	0	0	26	20	27	164	189	322	4.1	1.1	7.5	4.2	1.27	27	1	60.2	6.7	218	81	88	120
196	1	10889651	11/18/2019	2	169.5	174	52	1	30.1	28.6	36.5	93.6	126	84	-0.176091	-0.176091	12.3333	12	0	0	0	30	30	40	40	1.029	6	0	0	0	23	25	15	261	144	394	12	0.7	7.9	4.5	1.32	26	0.98	63.8	9	187	74	53	114
198	1	10890277	12/16/2019	2	260.75	247	65	1	18.7	26.1	20.7	87.8	128	82	-0.0791812	-0.0791812	9.66667	8.33333	0	0	0	30	30	40	40	1.024	6	0	0	0	21	35	21	248	161	329	10.9	0.7	7.2	4.1	1.32	23	0.77	77.9	6.8	184	113	45	120
201	1	10900830	04/07/2020	2	394.5	354	64	1	25.7	27.7	27.1	91.2	138	84	-0.176091	-0.176091	8.66667	9	0	0	0	30	30	40	40	#NULL!	5	0	0	#NULL!	15	10	15	339	205	354	#NULL!	0.6	7.4	4.5	1.55	20	1.09	53.5	5.8	251	319	56	150
203	1	10911041	03/17/2020	2	323.25	297	51	0	-2.8	21.4	27.5	78.7	120	68	0	-0.0791812	17	15.6667	0	0	0	30	30	40	40	1.025	6	0	0	0	17	14	12	200	195	335	9.4	0.9	7.5	4.5	1.5	15	0.75	63.5	4	254	90	79	159
206	1	10915538	02/13/2020	2	697	596	71	0	-10.3	19.7	21.8	73.4	130	80	0.39794	0.09691	9	11.3333	0	0	0	30	30	40	40	1.015	7.5	0	0	0	20	10	20	241	231	298	3.9	0.8	7	4.3	1.59	16	0.77	56.1	3.2	203	78	87	104
208	1	10929306	12/19/2019	2	294.5	274	70	1	14.5	25.2	22.2	95.8	132	90	0	-0.0791812	11	10.6667	0	0	0	30	30	40	40	1.017	7	0	0	0	19	25	22	132	190	304	7.2	1	6.8	4.3	1.72	13	0.86	67.6	6.7	190	74	70	107
209	1	10932959	01/28/2020	2	519.5	454	62	0	20.4	26.5	38.7	92	114	78	-0.0791812	-0.0791812	9.66667	9.66667	0	0	0	30	30	40	40	1.013	5.5	0	0	0	16	15	13	229	170	367	4.4	0.8	7	4.2	1.5	15	0.8	56	5.3	310	76	95	204
211	1	10937017	11/27/2019	2	187	188	57	0	-5.5	20.8	30.1	75.8	94	66	0.0457575	0	10.6667	10.6667	0	0	0	30	30	40	40	1.02	6.5	0	0	0	16	11	11	214	133	343	6.9	0.6	7.1	4.3	1.54	16	0.52	91.8	2.4	213	71	57	141
212	1	10937597	11/27/2019	2	345.75	315	61	1	9.6	24.1	22	86.3	126	82	-0.176091	-0.176091	15	18	0	0	0	30	30	40	40	1.02	6.5	0	0	0	29	36	24	203	193	336	11.1	0.8	7.6	4.7	1.62	19	0.94	63.8	6.6	175	71	56	103
213	2	10940500	12/06/2019	2	528.25	461	55	0	-13.1	19.1	22.1	74.1	102	68	0.0457575	0.0457575	8.33333	8.66667	0	0	0	30	30	40	40	1.006	5.5	0	0	0	20	16	13	335	167	267	12.7	0.6	7.5	4.4	1.42	11	0.62	76.5	4	252	77	57	179
214	1	10943501	01/30/2020	2	230.75	223	45	1	17.3	25.8	32.5	92	122	78	0.221849	-0.176091	17.3333	19.3333	0	0	0	30	30	40	40	1.021	6	0	0	0	16	17	35	174	136	494	7.1	0.9	7.4	4.7	1.74	13	1.07	60.4	8.5	211	403	39	100
215	2	10944530	11/15/2019	2	577	500	65	0	-10.6	19.7	23.4	66.3	128	82	-0.0791812	0.154902	12	12.6667	0	0	0	30	30	40	40	1.014	6.5	0	0	0	24	19	15	152	249	467	5.7	0.8	7.2	4.5	1.67	22	0.77	57.6	5.7	259	49	100	151
216	1	10945313	10/16/2019	2	564.5	490	69	1	-6.5	20.6	20.1	75.4	102	64	-0.0791812	0.0457575	12.6667	13.3333	1	1	1	30	30	40	40	1.015	5	0	0	0	19	15	20	221	162	319	4.5	0.7	7.1	4.2	1.45	17	0.75	78.8	5.2	184	58	71	104
218	2	10958633	11/19/2019	2	305.75	283	43	0	-4.1	21.1	27.8	78.8	104	68	-0.176091	-0.0791812	12.3333	11	0	0	0	30	30	40	40	1.026	6	0	0	0	18	15	27	188	147	431	7.9	0.6	7.7	4.4	1.33	15	0.64	79.4	4.3	208	58	73	125
221	1	10962118	09/13/2019	2	497	436	68	1	6.6	23.5	29.9	85	126	78	0	-0.0791812	11.6667	12.3333	0	0	0	30	30	40	40	1.025	6.5	0	10	0	19	20	39	224	183	386	11.8	0.7	7.4	4.1	1.24	20	0.92	63.3	5.1	158	64	61	87
222	1	10963521	11/21/2019	2	413.25	369	66	0	19.2	26.2	30.9	93.7	150	74	0.154902	0.0457575	14	12.6667	0	0	0	30	30	40	40	1.011	6	0	0	0	21	15	16	256	175	365	11.3	1.1	7.6	4.4	1.38	17	0.65	69	4.4	211	114	82	112
223	1	10966280	04/09/2020	2	282	264	45	1	-12.7	19.2	18.6	79.9	96	58	-0.176091	-0.176091	10	9	0	0	0	30	30	40	40	#NULL!	6.5	0	10	#NULL!	15	15	15	195	169	376	#NULL!	1.4	7.4	5	2.08	11	0.85	77.7	6.4	234	135	59	153
224	1	10970395	02/14/2020	2	729.5	622	72	0	-18.1	18	18.9	64	144	56	-0.0791812	0	10.3333	11.3333	0	0	0	30	30	40	40	1.013	5.5	0	0	0	17	16	28	155	197	270	6.7	0.7	7.4	4.2	1.31	18	0.48	93.8	4.2	221	41	78	128
225	2	10977916	11/13/2019	2	349.5	318	49	1	51.1	33.2	36	111.3	126	82	0.09691	0.0457575	11.6667	11.6667	0	0	0	30	30	40	40	1.009	7.5	0	0	0	46	73	39	184	194	372	6	0.8	7.2	4.2	1.4	11	0.92	69.5	4.7	192	194	46	119
226	1	10990756	03/02/2020	2	458.25	405	60	0	-7.4	20.4	23.6	68.2	120	64	0.09691	0.0457575	13	14.6667	0	0	0	30	30	40	40	1.011	6	0	0	0	17	11	16	257	160	328	3.5	0.6	7.6	4.5	1.45	14	0.7	65.4	4.9	229	72	68	144
231	1	11002990	03/03/2020	2	358.25	325	62	1	-8	20.2	15.4	70.6	138	88	-0.0791812	-0.0791812	10.6667	12	0	0	0	30	30	40	40	1.019	6	0	0	0	20	18	25	242	148	300	7.9	0.5	6.4	3.9	1.56	15	0.88	68.2	5.6	204	76	75	113
233	1	11009259	11/13/2019	2	354.5	322	40	0	-4.5	21	26.6	78.3	92	58	0	-0.176091	16.6667	19.6667	0	0	0	30	30	40	40	1.02	5.5	0	0	0	15	15	14	157	144	296	15.4	1.3	7.6	4.7	1.62	16	0.73	70.1	4.3	232	80	55	163
234	1	11009750	04/08/2020	2	617	532	69	0	-14.9	18.7	21	71	116	64	-0.0791812	0.0457575	8	8.66667	0	0	0	30	30	40	40	#NULL!	6	0	0	#NULL!	26	23	14	228	245	347	#NULL!	0.6	7.1	4.2	1.45	11	0.54	83.4	4.8	241	64	117	107
235	1	11010263	03/03/2020	2	464.5	410	56	0	-24	16.7	17.8	69	90	66	-0.0791812	0	14.3333	13.6667	0	0	0	30	30	40	40	1.012	5.5	0	0	0	27	23	39	258	229	305	7.4	0.9	7	4.2	1.5	11	0.63	74.9	5.5	229	70	75	139
236	1	11011386	12/04/2019	2	309.5	286	45	1	-14.4	18.9	14.7	70.4	98	64	0.0457575	-0.176091	11	11	0	0	0	30	30	50	40	1.031	6	0	30	1	20	19	35	276	185	332	2.3	1.3	7.3	4.4	1.52	16	1.05	61.6	4.5	237	90	112	111
237	1	11015127	03/06/2020	2	307	284	77	1	-6.4	20.6	21.1	77.3	136	94	0	0.09691	11.6667	11.3333	1	1	1	30	30	40	40	1.012	5.5	0	0	0	18	24	15	216	151	290	10.9	0.9	7.4	4	1.18	21	1.21	45.3	4.4	234	80	83	140
239	1	11017010	03/03/2020	2	534.5	466	77	1	4.7	23	17.9	85.3	138	80	0	-0.176091	7.66667	8.33333	1	1	1	40	35	40	40	1.011	6.5	0	0	0	22	18	22	243	208	274	3.5	1	6.6	4	1.54	20	0.83	68.4	5.3	248	83	88	150
243	1	11052215	09/17/2019	2	672	576	66	0	2	22.4	25.7	78.8	122	76	-0.0791812	0.0457575	14.6667	16.3333	0	0	0	30	30	40	40	1.023	6.5	0	0	0	15	12	18	174	151	279	9.1	0.9	7.4	4.2	1.31	14	0.64	70.2	5.1	235	238	44	156
244	1	11054156	03/05/2020	2	283.25	265	44	1	25	27.5	29.2	91.3	140	110	-0.176091	-0.176091	8	8	0	0	0	30	30	40	40	1.01	5.5	0	0	0	28	59	61	252	189	448	6.1	0.7	7.6	4.6	1.53	14	1.07	60.8	7.4	261	188	54	181
246	1	11058494	09/17/2019	2	284.5	266	74	1	7.5	23.6	19.3	86.4	136	84	0.221849	0.09691	12	12.3333	2	2	2	30	30	40	45	1.027	7	0	0	0	15	10	12	135	193	230	0.8	1.1	6.4	4.1	1.78	20	0.89	64.1	3.9	201	65	91	101
248	1	11060055	10/24/2019	2	405.75	363	52	0	-10	19.8	23.4	75.1	94	68	-0.0791812	0	13.3333	13.3333	0	0	0	30	30	40	40	1.013	5.5	0	0	0	16	12	11	140	159	307	8.6	0.7	7.4	4.5	1.55	12	0.59	82.1	3.8	249	88	86	151
249	1	11060816	11/29/2019	2	502	440	65	0	-13.8	18.9	21.1	71	100	64	0.221849	0.522879	11	12.6667	0	0	0	30	30	40	40	1.011	5.5	0	0	0	19	15	13	213	164	549	4.7	1.2	7	4.4	1.69	22	0.71	62.9	3.6	256	62	114	135
250	1	11062449	02/06/2020	2	310.75	287	47	0	45.2	31.9	40.6	96.3	132	82	0.0457575	0.221849	14.6667	15.6667	0	0	0	30	30	40	40	1.028	5.5	0	0	0	28	39	24	221	198	430	12.9	0.4	7.7	4.2	1.2	12	0.76	64.1	6.4	217	100	42	159
251	1	11063870	10/15/2019	2	197	196	66	0	-26.8	16.1	14.6	60.9	110	84	0.09691	0	17	16	0	0	0	30	30	40	40	1.016	6	0	0	0	23	23	15	286	183	585	10.8	1.1	7.8	4.5	1.36	19	0.64	70.2	3.9	262	51	132	126
253	1	11065194	12/12/2019	2	382	344	60	0	1.7	22.4	28.8	84	110	72	-0.0791812	0.0457575	13.3333	15	0	0	0	30	30	40	40	1.024	6	0	0	0	22	19	43	143	164	326	13.4	0.5	7.7	4.1	1.14	17	0.73	62.5	6.1	322	78	67	239
255	1	11078547	10/23/2019	2	293.25	273	57	1	-15.8	18.5	15.3	70.8	120	80	-0.176091	-0.0791812	11.3333	12.6667	0	0	0	30	30	40	40	1.023	5.5	0	0	0	16	14	35	113	156	336	3.9	0.7	7.3	4.5	1.61	19	1	60.8	7.2	235	64	93	134
256	1	11080223	10/18/2019	2	237	228	50	1	-15.6	18.6	17.5	74.2	96	58	0.154902	0.09691	9.33333	8.66667	0	0	0	30	30	40	40	1.024	5.5	0	0	0	18	13	20	186	187	277	5.8	0.9	7.2	4.3	1.48	12	0.78	82.8	6.1	255	132	59	178
258	2	11087529	09/26/2019	2	444.5	394	46	1	-3.8	21.2	13.1	75.2	118	82	0	0	10	10.3333	0	0	0	30	30	40	40	1.027	5.5	0	0	0	21	22	38	197	151	284	14.1	1.1	7.2	4.1	1.32	18	0.86	76.2	4.1	171	75	63	96
260	1	11090653	10/24/2019	2	504.5	442	48	0	2.7	22.6	28.8	86.2	110	66	-0.0791812	0	12.3333	12.3333	0	0	0	30	30	40	40	1.021	5.5	0	0	0	14	10	12	123	149	200	14.3	0.8	6.9	3.8	1.23	11	0.65	75.6	4.7	112	86	53	48
261	1	11091390	12/17/2019	2	250.75	239	40	0	-13.8	19	21.7	67	98	62	0.221849	0.30103	14.6667	14.6667	0	0	0	30	30	40	40	1.021	6.5	0	0	0	16	9	13	115	137	242	3.5	0.4	6.8	4.1	1.52	13	0.43	125.2	3	254	74	98	151
262	1	11094909	11/12/2019	2	118.25	133	63	1	-2.9	21.4	18	79.3	130	82	0.09691	0.154902	9.33333	9.33333	0	0	0	30	30	40	40	1.021	6	0	0	0	34	26	57	214	175	306	9.4	2	7.1	4.1	1.37	12	0.79	76.4	6.9	185	128	80	87
263	1	11096741	11/12/2019	2	323.25	297	72	1	21.1	26.6	27.3	94.4	132	60	0.0457575	-0.176091	26.3333	24	0	0	0	30	30	40	40	1.013	7	0	0	0	20	15	22	193	144	351	13.9	1.3	7.6	4.2	1.24	12	0.79	73.6	3.6	210	219	49	131
266	2	11117600	11/06/2019	2	372	336	55	0	-8.5	20.1	24.7	79.7	104	78	0	-0.0791812	16.6667	18	0	0	0	30	30	40	40	1.012	6	0	0	0	16	11	15	159	149	326	7	0.7	6.9	4.2	1.56	15	0.66	71.5	5	220	39	93	131
268	1	11122094	03/31/2020	2	263.25	249	66	0	3	22.7	25.3	83.8	118	72	0.154902	0.154902	9.66667	9.66667	0	0	0	30	30	40	40	1.009	7	0	0	0	19	15	15	212	151	401	13.7	0.6	7.9	4.7	1.47	14	0.69	64.6	4.9	210	79	55	136
271	2	11127090	11/06/2019	2	550.75	479	59	1	-20.1	17.6	12.8	76	104	60	0.154902	-0.0791812	14.3333	14.6667	0	0	0	30	30	40	40	1.016	6	0	0	0	17	16	34	182	205	391	6.6	0.9	7.1	4.7	1.96	16	0.78	79	6.1	254	92	65	175
273	1	11153266	01/06/2020	2	384.5	346	59	0	11.2	24.5	36.5	89.3	126	82	-0.176091	-0.176091	12.6667	14	0	0	0	30	30	40	55	1.014	7	0	0	0	23	22	13	194	240	415	6.2	0.6	6.9	4.2	1.56	13	0.63	73.7	5.5	251	87	95	142
274	1	11158827	04/10/2020	2	337	308	42	0	-0.4	21.9	27.2	83.4	96	58	0.0457575	0.09691	14.6667	12.6667	0	0	0	30	30	40	40	#NULL!	7	0	0	#NULL!	15	10	12	173	164	260	#NULL!	1	6.8	4.1	1.52	12	0.66	77.2	4	221	42	81	134
277	2	11180070	09/24/2019	2	234.5	226	49	0	5.4	23.2	25.8	86.2	104	72	-0.176091	-0.0791812	14.3333	14.3333	0	0	0	30	30	40	40	1.008	7	0	0	0	16	14	15	179	143	339	6.7	0.8	6.9	4.2	1.56	12	0.63	77.7	4.7	233	55	83	138
278	1	11186981	12/25/2019	2	475.75	419	71	0	18.2	26	32.4	94.3	136	70	0.154902	0.09691	9	9.33333	1	1	1	30	30	40	40	1.012	5.5	0	0	0	17	15	33	267	186	252	12.6	0.6	7.7	4.1	1.14	13	0.56	79.5	5.2	215	42	72	139
280	1	11199315	10/08/2019	2	343.25	313	64	1	-9.3	20	18.9	76.9	126	74	0.0457575	0	7	7	0	0	0	30	30	40	40	1.014	6	0	0	0	24	21	54	140	167	300	3.2	0.7	7.2	4.3	1.48	16	0.97	60.8	6.4	195	204	60	103
281	2	11201427	12/17/2019	2	394.5	354	58	0	-7.8	20.3	28	70.9	100	64	0.09691	0.0457575	9.33333	9.66667	0	0	0	30	30	40	40	1.014	5.5	0	0	0	31	45	31	218	137	638	4.5	0.7	6.9	4.4	1.76	16	0.7	66	5.5	227	94	92	120
283	1	11214523	10/02/2019	2	482	424	60	0	-32.1	14.9	12.7	60.1	124	82	-0.0791812	-0.176091	12.3333	12	0	0	0	30	30	40	40	1.015	6	0	0	0	23	25	90	367	159	277	5	0.8	7.3	4.5	1.61	15	0.69	67.5	5	264	112	64	179
284	1	11216898	12/02/2019	2	462	408	64	0	13.8	25	34.8	86	120	78	0.30103	#NULL!	12.6667	#NULL!	0	0	0	30	30	40	40	1.01	7.5	0	0	0	18	19	20	217	170	445	10.1	0.8	7.7	4.6	1.48	12	0.45	104.1	4.7	239	110	77	144
286	2	11230964	11/06/2019	2	250.75	239	43	1	5	23.1	20.3	86.6	122	70	-0.176091	-0.176091	11	15.3333	0	0	0	30	30	40	40	1.035	5.5	0	10	0	16	17	10	234	236	364	12.5	0.6	7.4	4.6	1.64	18	0.65	105.6	5.4	183	56	62	115
288	1	11253194	04/01/2020	2	357	324	49	1	-7.3	20.4	21.2	80.7	102	82	-0.0791812	-0.0791812	13.6667	11	0	0	0	30	30	40	40	#NULL!	5.5	0	0	#NULL!	20	15	49	129	199	445	#NULL!	1	7.2	4.6	1.77	16	0.9	71.2	6.6	267	117	86	160
289	1	11253664	01/15/2020	2	458.25	405	62	1	11.5	24.5	27.1	87.7	124	82	-0.176091	0.221849	14	13	0	0	0	30	30	40	40	1.019	6.5	0	0	0	24	26	43	180	190	209	9.9	1.4	7.2	4.3	1.48	13	0.93	64.2	7.2	191	103	59	114
290	1	11254210	09/27/2019	2	357	324	42	0	-3	21.3	24.9	74.4	100	72	0	-0.0791812	13.3333	15	0	0	0	30	30	40	40	1.022	6	0	0	0	21	23	25	165	122	224	9.5	1	6.9	4.1	1.46	11	0.59	87.3	3.7	151	52	80	65
291	2	11254417	01/22/2020	2	297	276	60	0	-23.1	16.9	17.1	68.8	118	76	-0.0791812	0	9.66667	14.3333	0	0	0	30	30	40	40	1.015	5.5	0	0	0	35	30	33	302	199	315	8.3	0.9	6.8	4.2	1.62	10	0.58	80.3	4.1	246	55	105	129
292	1	11257727	04/07/2020	2	370.75	335	61	0	-7.6	20.3	26	80	132	90	0.154902	0.0457575	13	14.6667	0	0	0	30	30	40	40	#NULL!	7	0	0	#NULL!	16	15	19	203	163	288	#NULL!	0.6	6.5	4.4	2.1	11	0.49	96.1	3.9	205	57	69	127
293	1	11263187	02/13/2020	2	443.25	393	72	0	3.8	22.8	31.9	81	134	80	0.0457575	-0.0791812	11.3333	9.66667	0	0	0	30	65	40	65	1.011	5	0	0	0	18	17	15	143	159	381	20.3	0.5	7.6	4.3	1.3	10	0.67	65.1	5.7	156	318	34	75
295	1	11280773	10/10/2019	2	535.75	467	61	1	-13.1	19.1	19.6	77.7	114	72	0	0.154902	14.3333	12	0	0	0	30	30	40	40	1.026	7.5	0	0	0	14	10	18	140	123	259	4.2	1.4	6.8	4.5	1.96	16	0.81	75.1	7	260	100	102	144
296	1	11281400	10/10/2019	2	314.5	290	61	0	6	23.3	28.3	80.4	104	70	0.09691	0.0457575	12	12	0	0	0	30	30	40	40	1.007	6	0	0	0	19	19	19	233	125	354	6.7	0.7	7	4.3	1.59	11	0.63	73	5.7	228	78	86	132
297	2	11284580	10/03/2019	2	453.25	401	72	1	7.9	23.7	18.5	83.1	120	68	0	-0.176091	8.66667	9.66667	0	0	0	30	30	40	40	1.015	5.5	0	0	0	27	30	21	164	205	268	4.9	1.7	6.7	4.3	1.79	21	1.36	40.6	5.7	184	93	51	114
298	1	11286540	02/27/2020	2	763.25	649	55	0	-20.4	17.5	17.1	65.5	96	64	-0.176091	-0.176091	12.3333	11.3333	0	0	0	30	30	40	40	1.018	5.5	0	0	0	26	18	19	193	227	286	4.9	1	7.3	4.6	1.7	17	0.74	63.1	4.8	243	44	110	129
299	1	11287520	03/05/2020	2	749.5	638	42	0	-12.1	19.3	23.6	66.2	112	68	-0.0791812	-0.176091	13	14.3333	0	0	0	30	30	40	40	1.02	5.5	0	0	0	23	22	28	148	173	240	16.1	1.4	7.6	4.4	1.38	12	0.53	98.2	3.7	193	61	95	86
300	1	11293625	11/27/2019	2	265.75	251	59	0	-12.6	19.2	22.8	73	90	58	-0.176091	-0.0791812	13	12.3333	0	0	0	30	30	40	40	1.013	5.5	0	0	0	36	36	35	340	218	359	4.7	1	7.3	4.3	1.43	15	0.62	75	4.1	233	57	94	133
301	2	11301596	10/25/2019	2	232	224	70	1	16.1	25.6	27.6	97	130	84	0.09691	0.154902	13.3333	15	0	0	0	30	30	50	40	1.011	7	0	0	0	63	102	38	191	237	344	6.3	1.1	7.4	4.3	1.39	14	1.1	51.6	4.7	181	86	44	117
302	1	11314725	10/03/2019	2	357	324	54	1	-6.7	20.5	15.4	77	108	74	0	-0.0791812	9.33333	9	0	0	0	50	50	50	50	1.009	6.5	0	0	0	21	16	24	233	153	345	8.6	1.2	7.3	4.3	1.43	10	0.63	102.3	5.4	217	87	51	151
303	1	11323481	09/24/2019	2	414.5	370	52	1	-7.1	20.4	18.6	78.2	128	84	0.0457575	0	11	12	0	0	0	30	30	40	40	1.017	6.5	0	0	0	29	31	31	339	161	295	7.7	1	6.9	4.4	1.76	14	0.78	81.9	4.5	204	127	91	99
304	1	11328166	12/24/2019	2	284.5	266	65	0	-23.2	16.9	17.7	62.3	102	70	0.221849	0.154902	11.6667	10.3333	0	0	0	30	30	40	40	1.011	7.5	0	0	0	15	11	20	202	177	327	8.5	0.9	6.7	4.4	1.91	10	0.57	80	1.8	196	62	81	105
305	1	11329924	04/02/2020	2	838.25	709	73	0	-8.3	20.2	22.5	75	136	74	0.0457575	-0.176091	14	13.3333	0	0	0	35	55	55	55	#NULL!	5.5	0	0	#NULL!	16	15	16	191	219	341	#NULL!	1.3	7.6	4.3	1.3	17	0.58	75.9	5.4	206	112	82	109
308	1	11339755	11/22/2019	2	130.75	143	55	1	-7.1	20.4	16.6	73.9	132	88	-0.176091	-0.176091	19.3333	19	0	0	0	30	30	40	40	1.02	6.5	0	0	0	31	18	34	184	192	273	8.2	1.1	7.4	4	1.18	17	0.96	64.2	5.6	215	118	122	85
310	1	11348253	02/21/2020	2	578.25	501	36	0	-20.7	17.5	18.3	67.7	88	60	-0.176091	-0.0791812	11	11.6667	0	0	0	30	30	40	40	1.016	6	0	0	0	26	22	19	251	219	298	5.3	0.7	7.3	4.7	1.81	15	0.67	79.4	4.4	223	53	118	94
311	1	11349850	11/29/2019	2	370.75	335	64	1	21.2	26.7	29.1	92.8	124	80	0.0457575	-0.176091	12.6667	11.6667	1	1	1	30	30	40	40	1.02	7	0	0	0	36	36	34	223	183	306	8.7	0.9	6.7	4	1.48	17	1.26	45.7	4.8	161	59	56	97
312	1	11362204	01/21/2020	2	375.75	339	63	1	12	24.6	20.8	89.2	104	72	#NULL!	0	12.6667	14	0	0	0	30	30	40	40	1.02	6.5	0	0	0	34	43	27	193	164	328	14.6	0.8	7.5	3.9	1.08	13	0.97	61.1	6.7	219	108	65	140
313	1	11365237	03/11/2020	2	412	368	61	1	7.3	23.6	16.9	84.2	124	84	0.0457575	-0.0791812	11	11	0	0	0	30	30	40	40	1.016	6	0	0	0	21	21	50	266	162	372	5.2	0.8	6.9	4.3	1.65	17	0.99	60.3	7.1	223	117	63	139
314	1	11372280	11/05/2019	2	504.5	442	81	0	-10.2	19.8	22.9	80.4	122	66	0.221849	0.30103	16	18.3333	0	0	0	30	45	55	60	1.009	6.5	0	0	0	24	27	19	119	191	448	10.7	0.8	7.2	4.3	1.48	20	0.6	71	4.8	213	69	68	132
315	2	11374799	09/18/2019	2	368.25	333	50	1	-5.4	20.8	17.6	75.5	150	92	-0.0791812	0	17.6667	17	0	0	0	30	30	40	50	1.029	5.5	0	0	0	27	30	103	177	160	330	2.9	1.4	6.8	4.6	2.09	18	0.93	68.3	5.6	245	105	91	137
316	1	11377515	12/04/2019	2	359.5	326	50	1	10.7	24.3	21.8	84.8	118	80	0.09691	0.30103	11	12.3333	0	0	0	30	30	40	40	1.017	6.5	0	0	0	25	38	32	332	176	398	13.5	1.2	7.4	4.4	1.47	12	0.87	73.5	5.6	170	192	41	95
317	1	11381308	12/13/2019	2	244.5	234	69	1	-1.3	21.7	20.4	81.7	94	60	0	-0.0791812	8	8	1	1	1	30	30	40	40	1.016	7	0	0	0	18	14	17	205	150	369	7.5	1	6.9	4	1.38	17	0.93	62.3	7.2	150	33	77	66
318	1	11383848	03/31/2020	2	307	284	59	1	10.1	24.2	16.5	82.2	116	70	-0.0791812	-0.0791812	10	15	0	0	0	30	30	40	45	1.017	6	0	0	0	29	19	16	307	263	402	5.4	0.9	6.8	4.2	1.62	9	0.96	62.9	4.9	176	37	87	88
320	1	11405489	01/15/2020	2	264.5	250	50	1	-11.4	19.5	15	74.4	120	74	0.154902	0.30103	11.3333	12.6667	0	0	0	30	30	40	40	1.014	6.5	0	0	0	15	16	29	134	147	245	5.8	0.5	6.6	4	1.54	20	0.91	70	5.4	224	57	79	129
321	1	11415633	03/31/2020	2	664.5	570	73	0	-7.4	20.4	22.2	80.4	122	76	0	-0.0791812	14.6667	14.6667	0	0	0	30	30	40	40	1.014	6	0	0	0	20	17	12	235	220	739	10.8	0.6	7	4	1.33	14	0.5	89.3	4.7	205	75	68	125
322	1	11430805	04/03/2020	2	335.75	307	64	1	5.2	23.1	25.8	86.4	136	96	0.30103	0.39794	12.6667	12.3333	0	0	0	30	30	40	40	#NULL!	6.5	0	0	#NULL!	25	32	48	239	191	340	#NULL!	0.9	8.1	4.3	1.13	15	0.9	66	7.6	185	83	52	121
323	2	11436227	03/06/2020	2	620.75	535	62	1	-12.7	19.2	11.5	70.5	98	72	0	0	16	20.6667	0	0	0	30	30	40	40	1.022	6.5	0	0	0	19	19	21	167	221	265	2.8	1.2	6.9	3.9	1.3	16	0.78	77.9	6.2	202	47	113	82
325	1	11439246	01/27/2020	2	368.25	333	57	1	-8.1	20.2	21.8	74	112	70	-0.0791812	0	11.3333	9.66667	0	0	0	30	30	40	40	1.018	6	0	0	0	14	21	37	195	164	376	4.1	1.5	7.3	4.4	1.52	13	0.93	65.8	5.7	265	158	62	180
327	2	11446805	12/10/2019	2	679.5	582	76	0	-11.9	19.4	21.6	74.4	138	80	0	0.0457575	13.6667	11.3333	0	0	0	30	30	40	40	1.007	5.5	0	0	0	20	16	6	336	226	416	9.4	1.8	7.3	4.4	1.52	16	0.74	57.5	4.1	260	73	100	148
328	1	11450839	02/14/2020	2	409.5	366	44	0	-7.3	20.4	23.9	65.4	94	58	-0.176091	-0.176091	8	9.66667	0	0	0	30	30	40	40	1.019	5.5	0	0	0	17	11	10	103	148	258	8.4	0.7	6.5	4.1	1.71	10	0.65	77.5	3.5	189	31	109	79
329	2	11451402	12/03/2019	2	519.5	454	60	0	-20.4	17.5	19.9	73.8	128	80	0.09691	-0.0791812	8.33333	8.33333	0	0	0	30	30	40	40	1.015	7	0	0	0	29	34	83	246	176	345	10.4	1.2	7.7	4.7	1.57	15	0.68	67.5	5	244	77	109	124
330	2	11451481	12/11/2019	2	715.75	611	68	1	-8.7	20.1	16.3	70.1	128	68	-0.0791812	-0.0791812	10.3333	10	0	0	0	30	30	40	60	1.01	5.5	0	0	0	17	20	23	166	187	284	8.5	0.9	7.2	4.2	1.4	21	1.03	55.9	6.5	181	84	49	118
332	1	11461796	12/17/2019	2	665.75	571	69	1	-12.8	19.2	15.6	74.5	94	58	0.0457575	0.09691	7.33333	7	0	0	0	30	30	40	40	1.012	7	0	0	0	19	13	18	185	159	279	3.6	1.4	6.9	4.3	1.65	16	0.8	73.5	3.9	245	54	104	136
334	1	11477927	01/07/2020	2	533.25	465	76	0	43.2	31.5	40.6	108.2	124	64	0.221849	0.69897	12	14.3333	0	0	0	30	30	40	40	1.008	5	0	0	0	14	17	20	200	179	347	6.2	0.8	6.8	3.7	1.19	13	0.67	64.1	4.6	187	96	59	114
337	1	11485543	02/05/2020	2	272	256	51	1	9	24	25.4	83.1	102	64	-0.176091	0.09691	13.6667	12.6667	0	0	0	30	30	40	40	1.018	6	0	0	0	27	25	95	110	187	495	3.9	1	7.3	4.6	1.7	12	0.91	69.6	8.5	246	246	49	160
338	1	11498393	02/12/2020	2	470.75	415	62	1	10.1	24.2	23.9	92.8	124	80	-0.0791812	-0.0791812	14.6667	15.3333	0	0	0	30	30	40	40	1.022	7	0	0	0	20	23	28	242	165	308	10.9	1.5	7.4	4.2	1.31	19	0.85	70.9	6.3	205	96	49	139
341	1	11501275	02/04/2020	2	894.5	754	67	1	-4.5	21	17.5	75	118	66	0.09691	0.154902	13	14.3333	0	0	0	30	30	40	40	1.018	7	0	0	0	20	22	21	205	167	340	3.6	0.8	7.1	4.5	1.73	18	0.85	69.3	4.6	254	76	76	171
344	1	11507136	11/15/2019	2	397	356	62	1	1.1	22.3	20	81.8	124	72	0.221849	-0.176091	11.6667	10.6667	0	0	0	95	65	99	80	1.016	7	0	0	0	18	13	14	192	180	315	3.6	0.7	6.8	4.2	1.62	14	0.83	72.7	4.4	210	59	92	109
345	1	11512458	02/28/2020	2	303.25	281	44	0	10.5	24.3	31.8	80.8	112	78	0.0457575	0.0457575	12.6667	12.6667	0	0	0	30	30	40	40	1.016	6.5	0	0	0	12	9	10	159	150	288	6.3	0.8	7	4.4	1.69	9	0.58	87.8	3.3	191	90	62	120
347	2	11530148	12/09/2019	2	387	348	63	1	19.5	26.3	33.2	87.8	118	74	0.154902	0	9.66667	10.3333	0	0	0	30	30	40	40	1.01	6	0	0	0	21	31	39	231	179	449	10.4	0.5	7.2	4.2	1.4	15	0.79	76.4	5.7	233	98	59	157
348	1	11548156	12/12/2019	2	443.25	393	65	1	11.3	24.5	21.1	79.3	122	82	0.0457575	-0.0791812	11.3333	10.3333	0	0	0	30	30	50	50	1.017	6	0	0	0	21	22	29	163	201	474	13.8	0.7	7.5	4.4	1.42	17	1.17	49.3	7.1	175	118	43	109
351	1	11552369	12/18/2019	2	712	608	57	0	1.5	22.3	29.8	84.4	130	84	-0.0791812	0.0457575	16.6667	19	0	0	0	30	30	40	40	1.012	6	0	0	0	13	13	14	233	188	430	5	1	7.6	4.6	1.53	11	0.55	86.4	3.7	258	116	77	163
354	1	11555391	02/26/2020	2	533.25	465	59	1	21.7	26.7	34.5	92.4	114	76	0.221849	0.09691	11.3333	10.6667	0	0	0	30	30	40	40	1.012	6	0	0	0	20	20	27	301	148	437	8	0.7	7.6	4.3	1.3	14	1.15	51.7	7.5	215	130	51	148
357	1	11565255	02/25/2020	2	347	316	52	0	15.8	25.5	33.5	96.5	142	80	-0.176091	-0.176091	23.6667	18.3333	1	1	1	30	30	40	40	1.018	6	0	10	0	32	51	20	265	217	451	6.4	2.1	6.8	4.5	1.96	14	0.55	88.7	3.7	163	83	64	84
358	1	11573341	09/25/2019	2	310.75	287	71	1	-21.9	17.2	8	70.8	122	72	0.221849	0.221849	14.3333	11.6667	0	0	0	30	30	40	40	1.004	5.5	0	0	0	24	21	16	182	214	174	16.1	1.4	7.1	3.6	1.03	14	0.63	94.6	6.2	153	71	104	46
359	1	11575394	10/21/2019	2	410.75	367	51	0	-28.1	15.8	13.5	65.4	114	82	0	0.0457575	14	18.3333	0	0	0	30	30	40	40	1.024	5.5	0	0	0	24	13	19	139	182	263	4.8	0.7	7.4	4.6	1.64	15	0.6	81.1	4.2	228	70	85	138
360	1	11596136	01/24/2020	2	759.5	646	67	0	4.4	23	26.5	82.8	128	80	0.09691	-0.0791812	13.6667	14	0	0	0	30	30	40	40	1.018	5.5	0	0	0	21	14	14	309	184	352	9	0.9	7.4	4.4	1.47	14	0.62	72.3	5.6	182	87	58	111
362	1	11600306	04/10/2020	2	247	236	65	1	-5.9	20.7	21.4	76.8	120	82	0.154902	0	8	8	0	0	0	60	30	80	40	#NULL!	6	0	30	#NULL!	16	10	63	239	192	347	#NULL!	1.5	6.9	4	1.38	9	0.99	59.2	5.3	250	112	64	169
363	2	11602720	10/16/2019	2	714.5	610	79	0	1.2	22.3	26.6	77.8	132	70	-0.176091	-0.0791812	9	10.3333	1	1	1	30	30	40	40	1.011	7.5	0	0	0	52	65	25	233	214	349	10.2	1	7.7	4.4	1.33	18	0.61	70.2	5.9	205	#NULL!	57	137
364	1	11608688	01/22/2020	2	513.25	449	48	0	-25	16.5	18.3	67.6	100	62	0	1	14.3333	14.3333	0	0	0	30	30	40	40	1.012	5	0	0	0	21	19	19	139	163	261	7.5	0.7	7	4.4	1.69	19	0.66	74.4	3.7	203	34	84	112
365	1	11609735	10/23/2019	2	424.5	378	76	1	8.6	23.9	29.3	80.9	122	60	-0.0791812	0	8.66667	9.33333	0	0	0	40	30	70	65	1.013	6.5	0	0	0	29	18	83	170	223	237	11	1.6	7.4	3.4	0.85	13	0.87	65.2	6.7	204	72	82	108
366	1	11609914	04/02/2020	2	352	320	70	0	7.8	23.7	32.1	84.6	120	42	-0.0791812	-0.0791812	10.6667	12.3333	0	0	0	30	30	40	40	#NULL!	6	0	0	#NULL!	23	17	30	382	173	307	#NULL!	0.5	7.2	4	1.25	13	0.59	75.4	4.5	244	148	86	133
367	1	11619518	11/27/2019	2	357	324	58	0	-13.9	18.9	21.6	63.9	118	74	0	-0.0791812	12	11	0	0	0	30	30	40	40	1.012	6	0	0	0	19	13	35	165	209	308	5.3	1	7.4	4.5	1.55	13	0.74	62.1	4.7	225	53	74	139
369	1	11627456	02/19/2020	2	785.75	667	54	0	-11.8	19.4	23.4	65.2	100	58	0	0.0457575	11.3333	11	0	0	0	30	30	40	40	1.019	6.5	0	0	0	19	15	11	190	130	260	8.7	1.3	7.2	4	1.25	14	0.72	65.3	5.5	249	57	106	135
370	1	11629790	10/31/2019	2	263.25	249	66	0	-9.6	19.9	23.4	76.9	134	76	-0.176091	0.0457575	11	12.3333	0	0	0	30	50	40	50	1.005	7.5	0	0	0	52	31	186	224	207	367	8.7	0.8	8	4.9	1.58	12	0.53	86.3	9.3	268	1037	51	56
371	1	11629965	12/24/2019	2	287	268	56	0	7.2	23.6	28.6	82.4	124	76	-0.0791812	-0.176091	10.3333	10.3333	0	0	0	50	40	40	40	1.012	6	0	0	0	20	18	39	120	159	429	6.7	0.7	6.8	4.1	1.52	11	0.61	77.5	3.9	192	79	71	107
374	1	11638740	11/21/2019	2	238.25	229	51	0	-15.2	18.7	19.9	72.5	112	64	-0.0791812	-0.0791812	10	11.6667	0	0	0	30	30	40	40	1.009	5.5	0	0	0	20	13	16	119	162	212	13.2	1.2	7.1	4.1	1.37	14	0.75	63.5	5	208	45	84	116
376	1	11640542	03/17/2020	2	455.75	403	66	0	2.9	22.6	28	84.6	134	80	-0.176091	-0.176091	10	9.33333	0	0	0	30	30	40	40	1.007	5	0	0	0	20	14	15	162	216	386	7.1	0.7	7.7	4.8	1.66	10	0.77	57.3	5	266	110	65	176
377	1	11641598	03/27/2020	2	393.25	353	65	0	-5.2	20.9	25.8	78.1	114	66	0.0457575	-0.0791812	9.33333	8.66667	0	0	0	30	30	40	40	1.01	7	0	0	0	20	10	20	207	199	437	7.3	0.4	7.2	4.3	1.48	11	0.54	84.9	2.5	189	112	68	102
380	1	11643222	03/27/2020	2	367	332	66	1	8.3	23.8	24.3	89.9	110	70	0	0	11.3333	10.6667	0	0	0	40	35	60	60	1.012	6.5	0	0	0	25	33	65	221	169	354	12.3	0.7	7.5	4.2	1.27	9	0.85	69.6	6	206	141	58	128
381	1	11647140	04/01/2020	2	557	484	59	0	8.9	23.9	32.2	89.1	124	72	-0.176091	-0.0791812	12.6667	12.3333	0	0	0	30	30	40	40	#NULL!	5.5	0	0	#NULL!	18	15	19	246	189	338	#NULL!	1.1	6.9	4	1.38	10	0.63	73.7	4.2	196	66	88	94
382	1	11655254	10/25/2019	2	298.25	277	53	0	-3.7	21.2	27	75.8	128	74	0.09691	0.154902	12	14	0	0	0	30	30	40	40	1.022	6	0	0	0	17	12	22	230	178	310	8.3	0.9	7.2	4.5	1.67	17	0.6	80.2	4.7	213	47	87	118
384	1	11663872	02/10/2020	2	284.5	266	55	1	30.7	28.7	30.9	88.5	118	70	-0.0791812	-0.0791812	11	11.3333	0	0	0	30	30	40	40	1.018	5	0	0	0	34	78	101	229	205	487	6	0.8	7.8	4.8	1.6	18	0.94	65.7	5.4	296	394	48	199
385	2	11665430	12/24/2019	2	338.25	309	51	1	-3.2	21.3	20.2	71.6	118	80	0	-0.0791812	8.33333	8.33333	0	0	0	30	30	40	40	1.015	6	0	0	0	24	24	59	171	175	370	4.7	0.4	7.3	3.8	1.09	15	0.94	67.2	4.4	187	88	65	105
386	2	11665443	12/24/2019	2	383.25	345	51	0	-17.8	18.1	21.9	67	110	70	1	-0.0791812	12.3333	13.6667	0	0	0	30	30	40	40	1.014	6	0	0	0	21	17	11	300	186	367	5.1	0.5	7	4.3	1.59	16	0.71	67.5	4.7	234	43	89	135
387	2	11674151	10/29/2019	2	329.5	302	55	0	10.1	24.2	35.4	84.4	102	62	0.30103	0.30103	12.6667	11.3333	0	0	0	30	30	40	40	1.013	6.5	0	0	0	13	10	13	219	147	236	7.4	1.3	7.2	4.4	1.57	15	0.75	62.2	4.2	191	65	70	107
390	1	11680646	02/20/2020	2	254.5	242	56	1	-5.5	20.8	17.8	75	140	70	-0.176091	-0.176091	10.6667	12.6667	0	0	0	30	30	40	40	1.008	6.5	0	0	0	22	21	17	273	153	326	7.8	0.9	7.3	4.2	1.35	12	0.64	99.5	5.8	188	85	49	124
394	1	11686569	10/24/2019	2	232	224	62	0	-6.7	20.5	25.6	78.8	120	72	-0.0791812	-0.0791812	9.66667	8	0	0	0	30	35	40	40	1.007	5.5	0	0	0	23	23	25	322	209	434	11	0.9	7.4	4.3	1.39	13	0.66	69.1	5.7	247	65	90	150
395	1	11686930	10/24/2019	2	660.75	567	63	1	1.9	22.4	20.3	82.9	142	88	-0.0791812	-0.176091	13	14.6667	0	0	0	30	30	40	40	1.013	6.5	0	0	0	15	14	30	180	170	326	12	1.4	7.6	4.7	1.62	13	1.15	50.7	7.9	245	118	49	178
396	1	11690074	02/19/2020	2	309.5	286	55	0	2.6	22.6	27.8	81.8	110	70	0.154902	-0.176091	9.66667	10.3333	0	0	0	30	30	40	40	1.008	6.5	0	0	0	29	22	13	174	261	269	4.3	0.4	7.3	4.1	1.28	9	0.55	87.3	4.2	158	52	57	82
397	1	11691202	02/04/2020	2	369.5	334	70	1	-3.7	21.2	17.6	74.3	128	70	0.09691	0	13.6667	12.6667	0	0	0	30	30	40	40	1.022	7	0	0	0	27	33	37	157	171	248	6	1.5	6.3	4	1.74	14	0.79	74.2	5.1	183	51	78	100
398	1	11692793	10/16/2019	2	332	304	56	0	-1.9	21.6	28.6	81	128	84	0	0.154902	13.3333	14.6667	0	0	0	30	30	40	40	1.007	5.5	0	0	0	15	6	12	181	146	298	8.1	1.4	7.6	4.3	1.3	13	0.57	83.5	3.9	201	89	78	113
400	1	11696467	11/26/2019	2	497	436	39	0	-14.3	18.9	21.8	67.1	108	60	-0.0791812	0	18.3333	17.6667	0	0	0	30	30	40	40	1.021	5.5	0	0	0	18	17	9	118	152	171	8.6	0.8	7.4	4.1	1.24	15	0.76	67.6	5.2	233	49	102	123
401	2	11698377	11/21/2019	2	480.75	423	51	0	-19.8	17.6	17.9	68.5	102	64	0.0457575	0.09691	7.66667	8.66667	0	0	0	30	30	40	40	1.009	5.5	0	0	0	19	13	22	306	168	244	11.7	0.6	7.4	4.1	1.24	11	0.55	89.2	2.6	249	56	70	164
402	1	11707963	01/20/2020	2	505.75	443	76	0	-3	21.3	26.8	82	114	58	0.0457575	0.154902	11.6667	10.6667	0	0	0	30	30	50	40	1.012	5.5	0	0	0	25	15	12	173	231	326	7.3	1	6.4	3.8	1.46	16	0.7	61.1	5.5	228	82	75	143
403	1	11711918	03/11/2020	2	583.25	505	58	0	-7.6	20.3	25.9	78.5	120	82	0	0.09691	9.66667	11	0	0	0	30	30	40	40	1.013	5.5	0	0	0	25	25	21	286	196	442	3.6	1	7.1	4.3	1.54	16	0.68	68.2	4.4	254	308	50	159
404	1	11714260	12/04/2019	2	452	400	59	0	18.8	26.1	45	91.8	118	64	-0.0791812	-0.0791812	9	8.66667	0	0	0	30	30	40	40	1.014	5	0	0	0	22	32	24	289	171	435	6.2	0.9	7.6	4.3	1.3	16	0.63	73.7	8	261	217	50	177
406	1	11724365	12/06/2019	2	375.75	339	60	0	8.9	23.9	31.1	85.5	110	76	0.154902	0.154902	11.3333	13.3333	0	0	0	30	30	40	40	1.011	5.5	0	0	0	18	17	26	182	189	482	7.1	0.7	7.2	4.2	1.4	11	0.6	77.4	4.1	241	76	68	161
408	1	11726471	03/06/2020	2	729.5	622	63	0	-8.1	20.2	20.6	73.6	126	72	0	-0.0791812	21.6667	33.3333	0	0	0	30	30	40	40	1.009	6	0	0	0	22	18	18	232	194	303	7.6	0.9	7.4	4.3	1.39	15	0.66	68.8	4.6	278	65	93	173
409	1	11727708	02/18/2020	2	724.5	618	59	0	-23.5	16.8	18.4	65.9	98	60	0.154902	0.0457575	11	12.3333	0	0	0	30	30	40	40	1.006	7	0	0	0	19	13	11	189	207	323	5.1	0.9	7.6	4.6	1.53	13	0.74	61.8	5.9	304	50	88	215
410	2	11727773	10/11/2019	2	783.25	665	55	0	1.2	22.3	26.2	66.4	122	78	-0.0791812	0.09691	13.3333	12.6667	0	0	0	30	30	40	40	1.018	5.5	0	0	0	22	14	16	322	216	296	5.6	0.9	7	4.4	1.69	14	0.67	70.3	5.2	179	34	78	93
411	1	11736674	02/27/2020	2	453.25	401	75	0	-19.7	17.7	19.3	64.1	130	78	0.30103	0	13	14	0	0	0	30	30	40	40	1.012	6.5	0	0	0	19	12	23	200	199	377	10.8	0.6	8	4.3	1.16	17	0.67	64.3	5.3	238	86	62	166
413	1	11744824	01/07/2020	2	449.5	398	65	0	-8.6	20.1	28.1	76.8	130	80	0	0.0457575	12.6667	12.6667	0	0	0	30	30	40	40	1.014	5.5	0	0	0	22	16	13	250	211	397	4.7	0.8	7.5	4.4	1.42	15	0.58	78.5	5.1	240	49	112	114
417	1	11769451	12/05/2019	2	339.5	310	54	1	11.6	24.6	25.1	90.9	140	90	-0.0791812	0.0457575	13	13.6667	0	0	0	30	30	40	40	1.023	6.5	0	0	0	16	11	21	196	181	274	4	0.8	7	4.5	1.8	16	1.18	51.5	6.6	242	82	55	172
418	1	11780249	10/31/2019	2	349.5	318	54	1	1.5	22.3	13.8	76.1	106	72	0	0.0457575	11	9.66667	0	0	0	30	30	40	40	1.024	6.5	0	0	0	43	51	83	179	186	487	11.4	0.9	7.1	4.1	1.37	28	0.95	65.3	3.9	180	25	93	87
420	1	11784069	03/05/2020	2	320.75	295	55	1	-6.3	20.6	12.3	73.7	100	70	-0.0791812	-0.0791812	9.33333	8.66667	0	0	0	30	30	40	40	1.021	7.5	0	0	0	22	17	30	257	187	280	7.7	0.6	7	4	1.33	14	0.71	89.3	5.3	254	95	91	145
421	1	11791520	01/14/2020	2	677	580	68	0	-9.5	19.9	24.8	80.3	126	82	0.221849	0.39794	8.33333	11	0	0	0	30	30	40	40	1.013	6.5	0	0	0	15	12	11	206	162	267	6.1	0.6	6.9	4.1	1.46	13	0.55	82.1	4.4	191	57	84	94
422	1	11793037	01/14/2020	2	589.5	510	70	1	-9.3	20	12	70.5	126	78	0.154902	0.09691	9.66667	9.33333	0	0	0	30	30	40	40	1.014	5.5	0	100	0	32	23	22	214	224	319	1.8	0.5	6.1	3.6	1.44	20	1.05	54.3	6.1	173	77	49	110
423	1	11794972	01/15/2020	2	284.5	266	56	0	-10.3	19.7	23.3	70.4	130	84	0.221849	0.09691	9.66667	11.3333	0	0	0	30	30	40	40	1.013	6.5	0	0	0	23	20	48	214	173	341	8.4	0.8	7.1	4.5	1.73	12	0.43	113.7	4.6	239	89	98	125
424	1	11795305	01/15/2020	2	195.75	195	59	1	31.4	28.9	27.2	100.8	120	68	-0.0791812	-0.0791812	8	9.33333	0	0	0	30	30	40	40	1.02	5	0	0	0	28	45	73	196	177	492	9	0.6	7.3	4	1.21	14	1.14	52.1	9.3	279	1670	29	43
429	1	11803280	02/12/2020	2	268.25	253	59	1	6.8	23.5	27.4	87.5	112	82	0	-0.176091	12.3333	11.3333	0	0	0	90	30	60	40	1.017	6	0	0	0	29	31	26	193	198	491	7.9	1.1	6.8	4.2	1.62	14	1.06	56.5	6.2	231	86	68	150
431	1	11805964	01/07/2020	1	503.25	441	63	0	-19.3	17.8	19.7	66.1	102	64	-0.0791812	-0.0791812	12.3333	11.3333	0	0	0	30	30	40	40	1.021	7	0	0	0	22	13	11	173	200	322	8	0.5	7	4.3	1.59	13	0.59	77.7	3.6	270	39	101	160
435	1	11808904	01/20/2020	2	393.25	353	70	1	2.9	22.6	15.7	76.6	120	64	-0.176091	-0.0791812	7.66667	8.33333	0	0	0	30	30	40	40	1.027	5.5	0	0	0	18	14	12	262	170	329	10.4	1.2	6.6	3.9	1.44	16	0.9	64.3	5.3	188	134	51	125
436	1	11811670	03/04/2020	2	273.25	257	56	1	25.5	27.6	28.2	99.7	108	68	-0.0791812	-0.176091	14.6667	13.6667	0	0	0	30	30	40	40	1.024	6	0	0	0	16	23	40	218	162	453	8.4	1	6.9	4.5	1.88	12	0.86	72.1	5.2	179	115	46	109
440	1	11822755	03/18/2020	2	468.25	413	53	0	-10	19.8	23.2	72.4	108	74	-0.0791812	-0.0791812	12	12.3333	0	0	0	30	30	40	40	1.014	5	0	0	0	25	16	16	230	160	321	8.5	0.7	7.4	4.3	1.39	10	0.86	54.1	6.3	213	50	105	103
441	1	11826690	01/24/2020	2	704.5	602	68	1	-7.9	20.3	13.2	74.7	102	62	-0.0791812	-0.0791812	11	13	0	0	0	30	30	40	40	1.021	5.5	0	0	0	18	14	18	183	163	328	3.8	0.9	6.6	4	1.54	13	0.91	64.1	5	243	64	105	131
443	1	11832328	10/07/2019	2	582	504	59	1	18.6	26.1	25.3	88.1	120	72	0.154902	0.522879	12.3333	10.3333	0	0	0	30	30	40	40	1.022	5.5	0	0	0	26	19	30	156	176	313	5.5	1	6.9	4.4	1.76	24	0.95	63.7	5.7	210	105	61	132
446	1	11844203	04/07/2020	2	279.5	262	53	1	8.2	23.8	22.1	85.5	124	78	0	0	16.6667	16.6667	0	0	0	30	30	40	40	#NULL!	5.5	0	0	#NULL!	26	21	13	111	228	324	#NULL!	0.7	7.5	4.5	1.5	18	0.8	79.2	6.3	208	62	72	121
447	1	11844380	01/22/2020	2	244.5	234	55	0	4.9	23.1	27.3	75.3	94	60	0.09691	-0.176091	17.6667	17.3333	0	0	0	30	30	40	40	1.017	5.5	0	0	0	21	22	12	257	168	269	6.3	0.5	6.5	4	1.6	17	0.66	71.5	4.3	177	47	72	98
452	1	11850729	03/17/2020	2	479.5	422	59	1	-4.3	21	19.8	81	128	82	-0.0791812	-0.176091	11	11.6667	0	0	0	30	30	40	40	1.021	5.5	0	10	0	22	21	25	152	195	389	4.2	0.7	7.5	4.5	1.5	16	0.93	65.2	7.6	234	75	97	123
455	1	11854891	02/19/2020	2	425.75	379	69	1	-8.8	20.1	15.4	72.4	134	80	-0.0791812	-0.0791812	13	11.6667	0	0	0	30	30	40	40	1.011	7	0	0	0	22	16	30	259	193	248	9.1	1.5	7.2	4.1	1.32	14	0.77	76.6	5.7	220	65	81	125
456	1	11857389	03/10/2020	2	490.75	431	62	0	6	23.3	23.7	83.7	120	76	0.0457575	0.154902	8	7.66667	0	0	0	30	30	40	40	1.024	5.5	0	0	0	17	15	19	184	203	327	3.2	0.5	6.3	3.9	1.63	15	0.69	65.8	5.3	166	54	58	97
458	1	11870640	03/17/2020	2	374.5	338	55	0	13.2	24.9	35	89.5	132	82	0	0.0457575	14.6667	14.3333	0	0	0	30	30	40	40	1.016	5.5	0	0	0	13	10	20	223	165	386	3.4	0.7	6.9	4.2	1.56	10	0.53	90.9	4.4	208	162	53	129
463	2	11886640	01/24/2020	2	509.5	446	69	0	-13.2	19.1	21	76.4	100	62	-0.0791812	-0.176091	12.6667	12.3333	0	0	0	30	30	40	40	1.017	7	0	0	0	22	21	28	156	213	348	6.8	0.6	7.1	4.4	1.63	16	0.66	67	5	281	95	98	169
464	2	11893483	10/16/2019	2	544.5	474	72	1	-6	20.7	15.6	76.9	104	60	-0.0791812	-0.0791812	11	11.6667	0	0	0	30	30	40	40	1.01	6	0	0	0	14	12	17	168	145	299	9.2	0.6	7.5	4.2	1.27	14	0.92	62.3	6	190	54	69	117
465	2	11894916	10/16/2019	2	402	360	68	0	12.4	24.7	34.8	93.5	122	74	-0.0791812	0.30103	11	10.6667	1	1	1	30	30	40	40	1.012	5.5	0	0	0	17	14	14	212	168	215	9.3	0.8	7.5	4.3	1.34	16	0.65	68.4	5.8	227	157	63	151
466	1	11894947	02/05/2020	2	332	304	61	0	0	22	28.8	78.1	132	74	-0.0791812	0	10.3333	11.6667	0	0	0	30	30	40	40	1.007	5	0	0	0	19	19	20	244	183	410	16.8	0.7	7.9	4.2	1.14	16	0.68	67.2	6.7	280	147	61	199
467	1	11895815	02/04/2020	2	259.5	246	59	0	-9.2	20	23.6	77.6	104	62	0.0457575	0	8.33333	8	0	0	0	30	30	40	40	1.014	5.5	0	0	0	20	19	12	358	186	302	8.7	0.6	7	4.2	1.5	17	0.7	65.7	4.4	245	89	92	136
470	1	11908698	11/27/2019	2	434.5	386	55	0	-3.7	21.2	26.7	75.7	146	90	0	-0.176091	16.3333	15.3333	0	0	0	30	30	40	40	1.02	5.5	0	0	0	26	30	47	254	193	325	6.2	1.2	7.2	4.2	1.4	10	0.68	69.2	4.9	235	91	82	140
471	1	11914311	04/03/2020	2	645.75	555	61	0	11.5	24.5	35.8	87.4	126	62	0.0457575	0.221849	11.6667	15	0	0	0	30	30	40	40	#NULL!	6	0	0	#NULL!	17	15	20	199	170	331	#NULL!	0.9	7.3	4.5	1.61	16	0.56	83.1	6.2	246	111	61	172
473	1	11924139	02/10/2020	2	720.75	615	75	1	-8.2	20.2	12.2	77.8	134	54	-0.176091	-0.0791812	9.33333	9.66667	0	0	0	40	30	50	85	1.016	6.5	0	0	0	13	10	12	378	126	206	28.2	0.6	8.3	3.5	0.73	19	0.74	78.1	5.5	162	71	42	110
474	2	11925363	12/19/2019	2	665.75	571	56	1	6.5	23.4	22	79.5	122	82	-0.0791812	0	11.6667	11	0	0	0	30	30	40	40	1.023	5.5	0	0	0	15	17	23	163	152	328	5.4	1.1	7.2	4.4	1.57	16	0.91	67.7	6.8	286	158	57	204
475	1	11941689	11/27/2019	2	337	308	55	0	-6.8	20.5	26.1	79.4	100	66	0.0457575	0.0457575	12.3333	15.6667	0	0	0	30	30	40	40	1.009	6.5	0	0	0	24	19	19	298	206	639	6	0.8	7.3	4.5	1.61	13	0.58	82.3	5.2	243	64	93	143
476	1	11942641	12/12/2019	2	792	672	66	0	-14.9	18.7	18.7	69	108	64	-0.0791812	0	7.66667	8	0	0	0	30	30	40	40	1.019	5.5	0	0	0	20	14	12	190	198	273	5.1	1.2	6.6	4.1	1.64	21	0.78	56.5	4.7	232	44	90	135
477	1	11944064	02/19/2020	2	463.25	409	74	0	-14.9	18.7	21.6	72.7	126	72	0.0457575	-0.0791812	11.6667	12.6667	0	0	0	30	30	40	40	1.01	5.5	0	0	0	18	16	13	364	252	378	9.6	0.6	7.4	4.2	1.31	26	0.65	66.8	5.8	189	56	89	91
479	1	11956308	12/05/2019	2	375.75	339	51	1	13.2	24.9	23.7	82	128	72	-0.176091	0	8	9.66667	0	0	0	30	30	40	40	1.027	6	0	0	0	25	46	30	285	158	394	5.5	0.6	7.2	4.2	1.4	18	0.82	78	5.9	228	89	58	152
481	2	11969242	01/07/2020	2	423.25	377	48	1	-14.3	18.9	16.6	65.4	90	62	-0.0791812	-0.0791812	10.3333	10	0	0	0	30	30	40	40	1.027	5.5	0	0	0	21	22	12	218	173	355	7.2	0.9	7.2	4.4	1.57	21	0.92	69.9	6.5	213	39	70	130
482	1	11971982	04/02/2020	2	427	380	56	1	7.7	23.7	25	82.1	122	82	0.0457575	0.0457575	10.3333	9	0	0	0	30	30	40	40	#NULL!	7	0	0	#NULL!	25	30	83	216	184	464	#NULL!	0.9	7.1	4.4	1.63	13	0.87	71.2	4.2	231	280	50	139
483	1	11974841	11/08/2019	2	404.5	362	52	0	55.9	34.3	47.9	116.7	126	80	-0.176091	-0.176091	10.3333	10	0	0	0	30	30	40	40	1.007	6	0	0	0	24	29	92	280	168	352	7.7	0.7	7	4.2	1.5	17	0.68	70.3	3.2	201	79	75	115
484	1	11989469	04/02/2020	2	577	500	44	0	-10.4	19.7	22.4	65.7	130	86	-0.176091	-0.176091	12.3333	15	0	0	0	30	30	40	40	#NULL!	5	0	0	#NULL!	16	13	12	118	133	218	#NULL!	1.5	7.4	4.3	1.39	15	0.66	76.2	4.6	206	31	85	114
486	2	12009138	11/25/2019	2	454.5	402	54	0	-15	18.7	21.4	69.6	106	64	-0.0791812	-0.0791812	12.3333	12.6667	0	0	0	30	30	40	40	1.015	6	0	0	0	17	11	10	181	154	298	12.9	0.8	7.2	4.4	1.57	18	0.57	84.4	4	182	40	70	107
487	2	12011718	11/20/2019	2	487	428	48	1	14.1	25.1	23.8	87.6	130	80	0.09691	0.0457575	12.3333	13	1	1	1	30	30	40	40	1.025	7	0	30	0	19	16	33	170	164	365	5.2	0.8	6.8	4.1	1.52	14	0.96	66.7	4.5	178	66	51	115
489	2	12015670	12/19/2019	2	652	560	52	0	-14.7	18.8	22.7	70.8	100	70	-0.0791812	-0.0791812	9.66667	11	0	0	0	30	30	40	40	1.015	6.5	0	0	0	15	11	22	111	145	223	6.9	0.7	6.9	4	1.38	10	0.71	67.1	3.8	205	78	74	119
490	1	12017997	01/21/2020	2	423.25	377	45	1	39.5	30.7	34	97.9	108	70	0.0457575	-0.0791812	11	10.3333	0	0	0	30	30	40	40	1.023	5.5	0	0	0	30	55	172	131	150	467	7.8	0.7	7.7	4.8	1.66	22	0.95	68.8	8.9	299	268	57	205
491	2	12019599	12/18/2019	2	675.75	579	72	0	7.7	23.7	31.7	84.5	132	72	-0.176091	0.154902	10.3333	8.66667	1	1	1	30	30	40	40	1.015	5.5	0	0	0	18	19	41	222	199	305	8	0.9	7.3	4.1	1.28	16	0.54	82.4	4.2	226	126	84	127
493	2	12031951	11/06/2019	2	354.5	322	70	1	17.2	25.8	26.8	92.4	118	72	-0.176091	-0.0791812	12.6667	11.3333	0	0	0	30	30	40	40	1.018	7	0	0	0	28	20	27	266	187	369	12.5	0.7	7.6	3.8	1	16	0.98	58.6	6.1	209	167	41	149
494	1	12032430	12/03/2019	2	448.25	397	69	0	-6.3	20.6	27.2	86.3	128	80	0.0457575	0.09691	8	9	0	0	0	30	30	40	40	1.009	7	0	0	0	27	21	18	290	181	301	4.7	0.7	7.1	4.2	1.45	14	0.52	86.9	3.7	216	87	81	121
496	1	1203470	03/12/2020	2	418.25	373	60	1	-3.7	21.2	16	75.7	112	76	0.0457575	0.09691	8.66667	10.3333	0	0	0	30	30	40	40	1.022	6.5	0	0	0	25	24	25	231	202	406	4.3	0.7	7.1	4.3	1.54	21	0.81	75.4	5.3	242	49	65	161
497	1	12038157	10/21/2019	2	349.5	318	52	1	-5.1	20.9	20.1	72.5	94	66	-0.0791812	-0.176091	13	14.3333	0	0	0	30	30	40	40	1.021	5.5	0	0	0	14	10	17	198	151	314	7.1	0.6	7.4	4.4	1.47	13	0.73	88	3.7	210	127	76	118
498	2	12039882	01/15/2020	2	749.5	638	62	1	-22.1	17.1	10.7	66.7	104	60	0	-0.0791812	9.66667	10.3333	0	0	0	30	30	40	40	1.009	6.5	0	0	0	25	19	19	170	167	208	9.2	1.6	6.9	4	1.38	18	0.87	69.1	6.9	223	36	105	112
499	1	12040690	10/01/2019	2	284.5	266	41	0	-11.6	19.5	25	73.9	98	68	-0.176091	-0.176091	13	13.6667	0	0	0	30	30	40	40	1.016	6	0	0	0	13	11	13	203	149	273	5.7	0.8	6.9	4.4	1.76	15	0.63	81.8	3.8	220	41	95	116
501	1	12043790	11/28/2019	2	422	376	63	0	24	27.3	41.7	95.7	110	60	0.09691	0.0457575	15	14.3333	0	0	0	30	30	40	40	1.018	5.5	0	0	0	28	31	15	326	210	343	4.4	1.5	7.1	4.1	1.37	12	0.63	72.4	3.4	144	96	54	72
502	1	12047027	02/19/2020	2	543.25	473	77	1	19.4	26.3	27.7	92.8	168	80	0.0457575	0.30103	10	10	0	0	0	30	30	55	45	1.015	6	0	0	0	22	16	25	111	198	418	8.5	0.9	7.5	4.6	1.59	17	0.81	70.2	6.9	196	56	78	108
503	2	12052027	03/12/2020	2	533.25	465	59	1	-0.5	21.9	17.7	78.4	124	74	0.39794	0.30103	12.3333	11.6667	0	0	0	30	30	40	40	1.018	5.5	0	0	0	21	20	48	210	182	300	9.8	1.5	6.9	4.3	1.65	13	0.77	80.1	4.6	205	94	61	130
505	1	12056494	10/16/2019	2	427	380	63	0	12	24.7	33.5	85.4	110	78	0.221849	0.154902	16.3333	13.3333	0	0	0	30	30	40	40	1.005	7	0	0	0	31	30	23	212	160	259	6.3	0.5	7.3	4.3	1.43	11	0.61	75	6	203	219	49	111
508	2	12068058	11/14/2019	2	505.75	443	55	1	-6.8	20.5	13.6	71.4	108	66	0.0457575	0.09691	14.6667	13.3333	0	0	0	30	30	40	40	1.021	6.5	0	0	0	20	14	11	243	173	330	2.1	1	7.1	4.2	1.45	14	0.82	76.3	4.5	209	73	85	114
509	2	12068769	12/13/2019	2	434.5	386	53	1	-14.9	18.7	12.4	69.7	118	74	0.0457575	0	11.3333	13.6667	0	0	0	30	30	40	40	1.009	6.5	0	0	0	22	18	15	260	199	232	11.9	2.6	7.3	4.3	1.43	13	0.81	78.2	4.4	193	60	94	93
511	1	12072680	12/25/2019	2	439.5	390	68	1	17.3	25.8	23	89.2	112	70	0.154902	0.154902	13	14	0	0	0	30	30	50	45	1.016	5.5	0	0	0	28	20	86	145	194	302	11	0.9	7	4.1	1.41	17	0.86	68.1	5.7	163	115	64	80
513	1	12075018	04/07/2020	2	492	432	45	0	5.4	23.2	32.4	80	118	70	-0.0791812	-0.176091	11	10	0	0	0	30	30	40	40	#NULL!	6	0	0	#NULL!	17	10	11	174	166	321	#NULL!	0.5	7.6	4.5	1.45	11	0.64	78.3	4.2	201	39	103	90
514	1	12077026	01/31/2020	2	320.75	295	57	0	-20.8	17.4	19.2	67	120	64	0.221849	0.522879	14	12.6667	0	0	0	30	30	40	40	1.011	7	0	0	0	38	29	33	246	204	372	13.7	0.7	7.4	4.1	1.24	17	0.71	65.3	5.4	244	85	75	153
515	1	12084566	01/06/2020	2	453.25	401	72	0	0	22	22.4	71.8	120	70	0.30103	0.154902	10	9.66667	0	0	0	30	30	45	40	1.007	5.5	0	0	0	31	27	13	302	251	235	9.4	0.8	7.4	4.3	1.39	18	0.67	65.1	3.5	225	64	97	117
516	1	12084597	03/25/2020	2	682	584	58	0	11.7	24.6	34.4	82.7	106	70	-0.0791812	0	11.6667	13.3333	0	0	0	30	30	40	40	1.009	5	0	0	0	18	14	24	209	182	386	7.5	0.7	7.3	4.2	1.35	12	0.68	68.1	5.7	288	81	75	198
519	2	12095248	11/06/2019	2	360.75	327	66	0	3.7	22.8	29.2	74.1	132	84	-0.0791812	-0.0791812	12.6667	12	0	0	0	30	30	40	40	1.021	6.5	0	0	0	21	21	61	179	188	347	16.5	0.8	7.2	4.3	1.48	15	0.68	65.7	5.1	196	71	73	115
520	2	12097693	01/16/2020	2	388.25	349	60	1	4.2	22.9	18.4	79.8	120	76	-0.176091	0	15	15	0	0	0	30	30	40	40	1.012	5.5	0	0	0	22	21	25	111	177	278	16	0.9	7	4.2	1.5	14	0.88	68.9	6.9	208	48	80	116
521	1	12102146	11/05/2019	2	350.75	319	83	1	10.3	24.3	22.5	90.4	126	60	0.09691	0.221849	8	8	0	0	0	30	30	60	55	1.015	6	0	0	0	17	15	30	203	189	321	7.7	0.6	7.2	4.4	1.57	20	1.35	39.3	7.3	236	178	54	161
524	1	12120905	12/12/2019	2	487	428	64	0	-17.5	18.1	19.3	71	116	70	-0.0791812	0	13.6667	14.3333	0	0	0	30	30	40	40	1.018	5.5	0	0	0	19	16	20	195	161	302	9	1	7	4.1	1.41	17	0.64	70.8	4.1	261	72	119	133
525	1	12127243	02/07/2020	2	477	420	65	0	0.4	22.1	27.1	81.8	134	72	0.0457575	0.0457575	16.3333	15.6667	1	1	1	30	30	40	40	1.025	5.5	0	0	0	18	14	11	209	205	273	6	0.7	6.9	4	1.38	13	0.53	86.7	5	258	60	94	155
526	2	12129590	11/28/2019	2	275.75	259	66	1	-5.8	20.7	16.2	74.8	128	74	0.0457575	-0.176091	12	11.3333	0	0	0	30	30	40	40	1.015	7	0	30	0	15	11	14	206	168	348	11.6	0.9	7.3	4.2	1.35	14	0.89	66.2	4.5	173	64	73	93
527	1	12131439	12/25/2019	2	448.25	397	57	1	0.5	22.1	23.5	83.4	136	80	0.09691	0.0457575	12	12.3333	0	0	0	30	30	40	40	1.012	5.5	0	0	0	18	20	37	156	167	326	6.6	1	6.7	3.9	1.39	13	0.88	69.9	5.3	227	251	49	138
528	1	12133786	11/15/2019	2	388.25	349	55	1	-1.1	21.8	19.4	76.8	104	62	0.09691	-0.0791812	13.3333	13	0	0	0	30	30	40	40	1.032	5.5	2	0	0	22	25	24	240	151	453	4.2	1.1	7	4.8	2.18	15	0.8	78.4	6.1	158	74	62	78
529	1	12135049	12/19/2019	2	392	352	50	0	23	27.1	33.5	87.8	100	64	-0.0791812	-0.0791812	17.6667	17	0	0	0	30	30	40	40	1.022	7	0	0	0	24	22	187	254	156	339	4.1	1.1	7.1	4.1	1.37	13	0.75	63.9	5.1	178	79	58	102
533	2	12160623	11/14/2019	2	403.25	361	60	1	-13.8	19	13.2	72	90	58	-0.176091	-0.176091	16.3333	13.6667	0	0	0	30	30	40	40	1.013	7	0	0	0	21	20	18	177	210	335	1.9	1.2	7.1	4.7	1.96	17	1.09	54.5	6.9	324	64	108	206
536	2	12188879	10/16/2019	2	368.25	333	56	1	-6.5	20.6	19.9	77.2	122	88	0	-0.0791812	13.3333	11.3333	0	0	0	30	30	40	40	1.008	7	0	0	0	15	12	40	175	190	282	9	2.5	6.9	4.2	1.56	8	0.93	66.2	4.3	167	73	64	95
537	1	12218916	11/01/2019	2	339.5	310	53	0	10.7	24.4	36	89.9	128	82	0.09691	0.30103	11.3333	11	0	0	0	30	30	40	40	1.01	6.5	0	0	0	20	14	19	185	170	356	17.8	0.6	7.5	4.2	1.27	14	0.7	67.7	4.6	182	48	61	112
540	1	12238516	02/21/2020	2	377	340	58	0	-1.1	21.8	29.4	83.6	152	86	-0.176091	0.0457575	12.6667	12.6667	0	0	0	30	30	40	40	1.016	6.5	0	0	0	21	26	17	171	210	365	8.5	0.6	7	4.2	1.5	17	0.57	82.7	3.4	233	72	60	155
541	1	12238693	03/02/2020	2	290.75	271	55	0	2.2	22.5	26.9	84.5	118	62	-0.176091	-0.0791812	9.33333	9	0	0	0	30	30	40	40	1.016	6.5	0	0	0	23	15	48	176	213	372	5.9	0.9	6.8	4.4	1.83	19	0.73	64	4.9	225	59	131	85
542	2	12239450	10/18/2019	2	463.25	409	61	1	-18.2	18	12.6	72.5	100	62	0	0.0457575	8	8	0	0	0	30	30	40	40	1.008	6	0	0	0	28	32	36	188	179	294	5.2	1.1	7.7	4.4	1.33	14	0.79	77.1	6.3	238	95	63	162
543	1	12239639	04/03/2020	2	363.25	329	52	1	-3.1	21.3	19.4	77.9	98	70	-0.176091	0	13.6667	13.3333	0	0	0	30	30	40	40	#NULL!	5.5	0	0	#NULL!	25	42	35	271	161	386	#NULL!	0.7	7.1	4.6	1.84	12	0.74	86.8	6.9	210	135	54	136
544	2	12242388	11/22/2019	2	505.75	443	59	1	2.3	22.5	23.3	82.5	130	88	-0.176091	-0.176091	11.6667	12.6667	0	0	0	30	30	40	40	1.024	6	0	10	0	18	22	30	227	187	310	6.6	1	7.7	4.8	1.66	19	0.94	64.4	6.5	178	71	63	99
545	1	12245426	03/05/2020	2	392	352	69	1	2.7	22.6	20.4	77.8	126	74	-0.0791812	0	9	13.3333	0	0	0	30	30	40	40	1.009	5.5	0	0	0	16	11	19	245	138	333	5.7	1.1	6.9	4.3	1.65	17	0.69	86.3	5.6	199	65	64	122
547	1	12246342	02/21/2020	2	325.75	299	63	1	10	24.2	17.5	85.4	122	70	-0.176091	-0.0791812	8	9.66667	0	0	0	30	30	40	40	1.021	5.5	0	0	0	16	22	18	128	163	308	9.4	1.1	7	4.3	1.59	15	0.88	67.9	5.4	246	61	83	153
548	1	12246440	02/14/2020	2	689.5	590	81	1	-14.3	18.9	11.5	73	106	58	0.09691	0.154902	9.33333	10.6667	1	1	1	30	30	50	50	1.013	5.5	0	0	0	20	6	19	254	152	272	8.1	1	7.1	4.1	1.37	14	0.98	56.2	4.6	239	82	99	129
549	1	12248445	10/16/2019	2	303.25	281	59	0	-1.7	21.6	27.5	78.3	114	62	-0.0791812	0	13.6667	11.6667	0	0	0	30	30	40	40	1.024	7.5	0	0	0	19	11	10	100	178	336	7.2	0.5	6.4	4.1	1.78	16	0.58	80.7	4.4	208	68	90	111
550	1	12249098	01/08/2020	2	539.5	470	44	1	10.2	24.2	23.2	84.7	128	80	0	-0.0791812	15.6667	13.6667	0	0	0	30	30	40	40	1.029	6	0	0	0	29	41	26	286	176	496	6	0.7	7.2	4.5	1.67	19	0.85	78.2	6.5	247	109	55	173
551	1	12249733	02/13/2020	2	400.75	359	74	0	0.2	22.1	27.8	81.7	128	70	0.30103	0.221849	14.3333	15	0	0	0	30	30	40	40	1.011	5	0	0	0	33	36	14	167	195	360	9	0.9	7.3	4.4	1.52	15	0.74	57.9	5.3	195	118	74	101
552	1	12251969	03/17/2020	2	415.75	371	61	0	-10.6	19.7	28.2	74.2	124	60	0.154902	0.09691	16.3333	16.6667	0	0	0	30	30	40	40	1.014	5.5	0	0	0	17	16	18	161	170	338	3.1	0.9	7	4.6	1.92	13	0.63	73	5.6	266	92	111	141
553	2	12253560	12/04/2019	2	402	360	60	1	2.9	22.6	17.7	82.5	138	90	0	0.0457575	14	12	1	1	1	30	30	40	40	1.005	6.5	0	0	0	19	25	27	277	179	324	6.9	0.4	7.4	4.4	1.47	8	0.56	113	5.5	163	36	75	82
556	2	12256223	11/08/2019	2	287	268	58	1	11.5	24.5	23.7	87.8	116	72	0.39794	0.221849	14.6667	15.6667	0	0	0	30	30	40	40	1.012	6	0	0	0	25	30	63	141	181	414	8.5	1	7.6	4.6	1.53	14	1.09	55	5.4	189	194	48	114
557	1	12257959	03/06/2020	2	860.75	727	66	0	-9.6	19.9	24.5	70.5	152	94	0.69897	-0.0791812	15.3333	15	0	0	0	30	30	40	40	1.011	5	0	0	0	24	13	17	258	199	375	9.2	1.2	7.8	4.7	1.52	21	0.58	78.2	3.8	246	47	122	116
560	1	12269199	11/19/2019	2	473.25	417	42	0	16.8	25.7	36.1	83.4	122	78	-0.0791812	-0.176091	14.6667	14.3333	0	0	0	30	30	40	40	1.014	6	0	0	0	17	12	16	128	157	409	9.6	0.7	7.4	4.1	1.24	9	0.55	94.3	5.7	185	87	59	113
561	1	12270754	04/10/2020	2	567	492	58	1	-4.1	21.1	19.9	83	102	64	0	-0.0791812	12.6667	12	0	0	0	30	30	40	40	#NULL!	6.5	0	0	#NULL!	25	15	29	303	192	451	#NULL!	0.9	7.2	4.1	1.32	16	0.91	67.1	5.2	215	127	62	137
564	1	12280781	01/20/2020	2	359.5	326	53	1	6.6	23.5	22.7	84.2	110	78	-0.0791812	0.154902	10.3333	8	0	0	0	30	30	40	40	1.012	5.5	0	0	0	17	18	37	236	135	342	7	0.8	6.6	4.1	1.64	13	0.94	66.4	7.3	160	118	44	95
565	1	12281114	01/29/2020	2	425.75	379	66	0	2.1	22.5	31.2	89	124	74	-0.0791812	0.0457575	15.3333	15.6667	0	0	0	30	30	40	40	1.016	5.5	0	0	0	21	32	68	250	142	356	5	0.7	7.3	4.6	1.7	15	0.7	63.6	4.3	232	129	65	143
566	1	12291057	11/07/2019	2	550.75	479	57	0	-18	18.1	20	62.9	106	68	0.154902	-0.176091	10	9.66667	0	0	0	30	30	40	40	1.018	5	0	0	0	22	16	19	163	180	307	14.3	0.7	7.3	4.1	1.28	15	0.73	63.4	3.9	208	44	81	125
567	1	12292054	02/20/2020	2	222	216	65	0	-21.6	17.3	17.5	61.8	98	60	0	0.154902	12	11.3333	0	0	0	30	30	40	40	1.011	6	0	0	0	19	10	26	202	130	340	6.8	1.1	7.6	4.4	1.38	16	0.59	77	4.8	220	75	91	120
569	1	12296537	02/26/2020	2	479.5	422	76	0	2	22.5	28.1	79	132	70	0.09691	-0.176091	12.6667	13.6667	0	0	0	40	40	40	40	1.018	7	0	0	0	18	18	15	304	172	299	4.7	0.6	6.7	4	1.48	23	0.56	78	4.5	207	109	57	129
570	1	12298433	02/06/2020	2	440.75	391	54	0	-10.9	19.6	20.8	70.4	108	74	0.30103	0.154902	8.33333	9.66667	0	0	0	30	30	40	40	1.019	5.5	0	0	0	15	9	10	101	133	323	7.1	0.9	6.4	4.1	1.78	13	0.47	104.2	4.1	249	36	98	149
572	1	12301251	12/09/2019	2	422	376	68	0	-5.7	20.7	24.7	79.8	130	80	0	-0.0791812	12.3333	12.6667	0	0	0	30	30	40	40	1.011	5.5	0	0	0	18	14	15	223	173	398	8.1	0.6	7	4.2	1.5	11	0.6	74.7	4	202	140	68	114
574	2	12311163	12/02/2019	2	539.5	470	70	0	-17.7	18.1	22.6	69.5	108	56	0.09691	0.09691	11.6667	12.3333	1	1	1	30	45	40	40	1.021	5	0	0	0	23	15	23	158	204	345	13.8	0.7	6.9	4	1.38	19	0.58	76.9	5	263	41	101	156
575	1	12312241	03/03/2020	2	479.5	422	48	0	2.1	22.4	28.8	77.8	126	74	0	0.154902	9.33333	9	0	0	0	30	30	40	40	1.019	5	0	0	0	19	18	30	179	153	303	8.7	0.6	6.9	4	1.38	12	0.52	96.5	4.5	243	67	57	174
576	2	12312398	10/21/2019	2	572	496	57	1	5.2	23.1	19.9	77.9	118	78	0	-0.0791812	10.6667	9	0	0	0	30	30	40	40	1.023	6	0	0	1	18	13	18	249	127	260	5.5	1.1	7.1	4.4	1.63	12	0.83	74.5	6.3	168	72	72	86
578	1	12318844	04/03/2020	2	574.5	498	61	1	-1.7	21.6	21.5	82.7	110	74	0.0457575	0	9.66667	10	0	0	0	30	30	40	40	#NULL!	5.5	0	0	#NULL!	23	14	16	149	181	368	#NULL!	0.9	7.5	4.6	1.59	16	0.99	60.3	7.3	229	57	92	129
580	1	12327616	10/24/2019	2	320.75	295	66	1	1	22.2	19	81.7	120	80	0.09691	0.154902	10	11.3333	0	0	0	30	30	40	40	1.025	5.5	0	0	0	20	15	22	183	201	393	9.8	1.5	7.3	4.1	1.28	18	0.92	63.8	6.7	179	94	66	100
583	2	12332020	12/20/2019	2	512	448	62	1	23.8	27.2	23.5	89.6	144	84	-0.0791812	-0.0791812	10.6667	11.6667	0	0	0	30	30	40	40	1.016	7	0	0	0	20	20	88	284	198	321	4.2	1.1	6.9	4.3	1.65	11	1.05	56.2	5.8	225	97	64	144
584	2	12332678	09/27/2019	2	358.25	325	53	0	-1.1	21.8	26.2	71.8	120	70	-0.176091	-0.176091	12	13.6667	0	0	0	30	30	40	40	1.02	6	0	0	0	20	12	24	225	173	331	6.9	0.7	7	4.2	1.5	14	0.7	67.8	3.6	230	40	103	122
585	2	12333742	09/18/2019	2	280.75	263	52	0	-27.4	16	13.6	65.3	88	56	0.0457575	0.0457575	10	10.6667	0	0	0	30	30	40	40	1.029	7.5	0	30	0	14	16	63	224	156	197	8.5	0.6	6.6	3.9	1.44	15	0.67	71.5	4.2	155	38	75	74
586	1	12333952	01/21/2020	2	735.75	627	69	1	16.8	25.7	18.3	84.6	126	82	0.09691	0.09691	11.6667	11	#NULL!	#NULL!	#NULL!	30	30	40	40	1.017	6.5	0	0	0	26	23	17	254	209	390	10.5	1.2	7.5	4.1	1.21	17	0.72	82.4	4.5	167	35	57	100
587	1	12347376	11/26/2019	2	327	300	50	1	5.2	23.1	23	86.4	118	72	0.221849	0.0457575	14.3333	14.6667	0	0	0	30	30	40	40	1.01	5.5	0	0	0	21	14	27	136	134	334	13.1	0.8	7.4	4.3	1.39	10	0.83	77.4	7.2	227	222	65	132
589	1	12350578	11/01/2019	2	498.25	437	60	0	6.7	23.5	30.8	80.6	110	64	-0.176091	-0.176091	12	12.3333	0	0	0	30	30	40	40	1.015	6.5	0	0	0	17	15	14	184	198	347	6.2	0.6	7.4	4.4	1.47	11	0.64	72.1	4.5	225	208	50	141
591	2	12357906	12/16/2019	2	434.5	386	61	1	27.7	28.1	30.2	101.5	134	80	0.09691	-0.0791812	9.66667	9	0	0	0	30	30	40	40	1.028	6.5	0	0	0	18	14	40	298	160	364	4.2	0.7	7.3	4.5	1.61	15	0.71	86.7	5.7	149	75	49	88
594	1	12363223	03/12/2020	2	605.75	523	66	0	-6.5	20.6	23.4	73.9	128	78	0	0	13.3333	14.3333	0	0	0	30	30	40	40	1.012	5.5	0	0	0	21	17	13	275	159	300	6.7	1	7.2	4.3	1.48	15	0.88	49.5	6	226	59	86	125
596	1	12369468	11/27/2019	2	358.25	325	62	1	13.6	25	20.9	86.6	130	90	0.154902	0.09691	13.3333	12.3333	0	0	0	30	30	40	40	1.014	7	0	0	0	31	45	64	165	186	389	9.2	1.1	7.2	4.4	1.57	10	0.82	73.7	5.3	223	89	60	144
597	2	12376140	01/30/2020	2	368.25	333	50	0	-1	21.8	33	84.2	114	60	-0.0791812	0.0457575	17.6667	15.3333	0	0	0	30	30	40	40	1.015	6	0	0	0	22	21	26	214	157	380	8.5	0.9	7.3	4.2	1.35	10	0.53	93.4	4.4	267	53	96	158
598	1	12381879	03/04/2020	2	918.25	773	64	1	7.7	23.7	22	80.4	122	80	0.0457575	-0.0791812	9.33333	9.66667	0	0	0	30	30	40	40	1.018	5.5	0	0	0	21	13	18	200	179	395	6.5	1.2	7.1	4.3	1.54	14	1.1	53	5.7	208	67	61	133
599	1	12390959	09/17/2019	2	182	184	61	1	21.2	26.6	27.8	91.2	116	72	0.154902	0.221849	16	14	0	0	0	30	30	40	40	1.023	5	0	0	0	25	23	34	222	203	402	6.4	0.9	7.2	4.3	1.48	12	0.84	72.1	6.6	195	109	68	105
600	1	12391875	11/29/2019	2	378.25	341	63	0	-3.9	21.1	24.4	80.3	120	68	0	0	12.6667	11.6667	0	0	0	30	30	40	40	1.013	5.5	0	0	0	26	22	31	170	178	372	4.5	1	6.8	4.2	1.62	16	0.98	44.6	4.2	260	92	109	139
602	1	12411348	02/12/2020	2	339.5	310	69	0	-20.5	17.5	20.5	68.5	128	72	-0.176091	-0.176091	10.3333	10.6667	1	1	1	30	30	40	40	1.015	6.5	0	0	0	22	13	19	225	240	308	11.5	1	6.9	4.3	1.65	11	0.47	97.1	4.8	222	90	122	82
605	1	12434437	12/09/2019	2	600.75	519	61	0	-7.4	20.4	21.3	73.3	130	76	0.39794	1	16.6667	17.3333	2	2	2	30	30	50	65	1.016	6.5	0	0	0	25	21	13	160	218	266	6.8	1.2	6.9	4.4	1.76	12	0.68	67.2	4.3	202	100	66	116
608	2	12446200	10/11/2019	2	383.25	345	65	1	22.2	26.9	26.2	94	112	70	0.0457575	-0.0791812	12.6667	10.6667	0	0	0	30	30	40	45	1.028	5	0	0	0	19	15	16	107	187	299	4.9	1.8	7.3	4.3	1.43	17	1.12	51.7	6.8	211	46	59	142
609	2	12446540	10/11/2019	2	295.75	275	58	0	11.7	24.6	37.3	82.4	106	70	0	0	14	14.3333	0	0	0	30	30	40	40	1.029	6	0	0	0	21	20	17	264	189	452	3.2	0.9	7	4.4	1.69	14	0.67	69.3	4.7	250	77	61	169
610	1	12446960	11/27/2019	2	693.25	593	76	0	-0.9	21.8	25.8	73.4	116	68	0.0457575	0.0457575	12	10.3333	0	0	0	35	35	40	40	1.011	5.5	0	0	0	19	12	18	254	139	282	13.2	0.9	7.4	3.9	1.11	13	0.64	67.4	4.2	235	93	78	147
611	1	12455471	12/19/2019	2	247	236	48	0	11.4	24.5	32.3	82.5	120	84	0	0.0457575	11.6667	10.6667	0	0	0	30	30	40	40	1.032	5.5	0	0	0	21	25	28	173	179	378	4.5	0.3	6.8	4.2	1.62	16	0.64	76.9	4.8	195	44	86	96
612	1	12457364	04/07/2020	2	447	396	71	0	-0.8	21.8	28.3	79	136	82	0.221849	0.154902	15.6667	12.6667	0	0	0	30	30	40	40	#NULL!	5.5	0	0	#NULL!	16	13	14	195	188	376	#NULL!	1.2	6.8	4.3	1.72	16	0.66	66.5	4.7	211	131	50	142
613	1	12461384	12/02/2019	2	295.75	275	64	1	27.5	28.1	29.2	91.1	110	64	-0.0791812	0.154902	8.33333	10	0	0	0	30	30	40	40	1.025	5.5	0	0	0	15	20	27	200	202	416	2.3	0.7	7.1	4.1	1.37	15	1.01	58.2	8.3	280	160	53	202
614	1	12474950	01/21/2020	2	727	620	68	1	10.6	24.3	20.7	87.8	134	80	-0.0791812	0.154902	8.66667	12	0	0	0	30	30	40	40	1.01	6	0	0	0	31	22	55	210	218	335	4.6	1	6.5	4.2	1.83	23	1.39	40.3	7	217	101	64	139
617	1	12483480	02/21/2020	2	918.25	773	61	0	5.8	23.3	29.2	85.3	110	62	-0.0791812	0.09691	9.66667	9.33333	0	0	0	30	30	40	40	1.008	7	0	0	0	27	19	22	184	198	395	10.5	1.1	7.5	4.3	1.34	12	0.61	75.7	4.8	251	109	79	154
618	1	12484117	11/01/2019	2	252	240	61	0	19	26.2	37.1	92.5	124	88	0	0	13	13	0	0	0	30	30	40	40	1.009	6	0	0	0	22	25	28	158	249	389	8.8	0.8	7.4	4.3	1.39	15	0.7	65.1	3	189	69	71	105
619	1	12485999	10/29/2019	2	307	284	61	1	-17.1	18.2	14	72.8	136	82	0	0	10.6667	12	0	0	0	30	30	40	40	1.015	6	0	0	0	17	11	16	187	154	368	6.4	0.9	6.9	4	1.38	12	0.8	76.1	4.9	202	78	68	119
620	1	12486013	10/29/2019	2	153.25	161	65	0	-9.7	19.9	24.4	71.7	110	60	0.154902	0	13	16.3333	0	0	0	30	30	40	40	1.022	5.5	0	0	0	25	25	67	135	189	322	2.4	0.5	7	4.2	1.5	18	0.33	145.5	3.9	236	51	102	112
623	1	12492489	01/15/2020	2	704.5	602	59	1	-13.5	19	14.5	67.9	120	68	-0.0791812	0	10	10	0	0	0	30	35	40	40	1.021	6	0	0	0	22	15	26	194	183	461	7	1.8	7.3	4.6	1.7	21	0.81	75.8	5.3	225	46	90	128
629	1	12501736	09/18/2019	2	272	256	61	0	-7	20.5	23.6	81.6	160	84	-0.176091	0.0457575	18.6667	18.6667	0	0	0	30	30	40	40	1.01	6	0	0	0	14	12	15	236	193	388	8.1	0.8	7.2	4.4	1.57	17	0.69	66.1	5.4	259	77	80	164
630	1	12508415	02/05/2020	2	452	400	61	1	-5.3	20.8	17.6	76.3	122	78	-0.176091	-0.176091	8	11.3333	0	0	0	30	30	40	40	1.022	6	0	0	0	19	20	77	160	142	323	2.5	1.5	6.5	4.3	1.95	20	0.98	60.9	4.9	205	63	67	125
631	2	12513382	01/21/2020	2	673.25	577	58	0	-15.7	18.5	20.2	70.9	98	68	-0.0791812	-0.0791812	10.3333	8.66667	0	0	0	30	30	40	40	1.009	5.5	0	0	0	20	18	15	217	163	284	5.5	0.7	6.6	4.3	1.87	15	0.56	84.3	4.4	195	48	87	102
632	1	12516286	01/24/2020	2	649.5	558	69	0	-1.7	21.6	30.5	77.1	120	80	0.09691	0.30103	9.66667	11.3333	0	0	0	30	30	40	40	1.008	6.5	0	0	0	21	12	20	198	185	347	6.6	1.1	7	4	1.33	13	0.85	50.8	5	212	130	52	140
633	1	12518571	11/28/2019	2	484.5	426	61	0	-2.3	21.5	29.6	79	98	60	-0.176091	-0.176091	9.66667	11.6667	0	0	0	30	30	40	40	1.015	5.5	0	0	0	19	20	25	207	138	264	2.5	1.1	6.5	4	1.6	15	0.62	74.3	4.2	236	69	63	161
634	1	12522171	03/11/2020	2	634.5	546	72	0	0.4	22.1	29.4	83	114	72	0	0.0457575	8.66667	9	0	0	0	30	30	40	40	1.021	6	0	0	0	19	21	36	188	170	454	9.4	0.9	7.3	4.3	1.43	15	0.54	82.4	4.7	237	94	74	147
635	1	12528595	04/09/2020	2	452	400	67	0	-29.7	15.5	13.9	64.7	128	78	-0.176091	-0.176091	8.33333	10	0	0	0	30	30	40	40	#NULL!	5.5	0	0	#NULL!	15	9	15	207	207	339	#NULL!	0.7	7.4	4.4	1.47	19	0.58	77.8	4.8	258	134	84	159
636	1	12528998	02/05/2020	2	620.75	535	77	1	-2.4	21.5	18.1	79.8	104	68	0.154902	-0.176091	7	12.6667	0	0	0	30	35	50	60	1.02	5.5	0	0	0	29	21	20	152	214	315	4	1.4	7.3	4.4	1.52	19	0.83	68.4	6.8	238	93	85	143
640	1	12543350	02/21/2020	2	579.5	502	67	0	2.1	22.5	31.1	85.3	150	88	0	0	18.6667	17.6667	0	0	0	30	30	40	40	1.008	6	0	0	0	18	15	24	103	215	298	8.7	0.7	7.2	4.2	1.4	10	0.6	75	5.2	237	111	60	156
641	1	12545727	02/20/2020	2	440.75	391	79	1	29.4	28.5	33.4	99.8	102	60	0.0457575	-0.0791812	8	7.33333	0	0	0	30	30	60	55	1.016	5.5	0	0	0	40	46	54	202	184	255	7.4	0.6	7.2	3.6	1	16	0.98	56.6	4.7	161	#NULL!	38	101
642	2	12546478	09/27/2019	2	199.5	198	63	0	17.1	25.8	37.7	92.5	116	74	-0.176091	-0.176091	13	12.3333	0	0	0	30	30	40	40	1.009	6	0	0	0	13	10	14	235	179	242	6	0.7	6.6	4.1	1.64	15	0.83	53.5	5.1	187	117	67	104
643	2	12547248	01/21/2020	2	660.75	567	72	0	-5.6	20.8	26.9	77.7	144	74	0.154902	0.09691	12	13.3333	0	0	0	30	30	40	40	1.007	7	0	0	0	21	15	29	245	180	322	6.5	0.9	7.1	4.3	1.54	17	0.58	76.2	4.7	186	90	68	101
644	1	12548603	10/29/2019	2	384.5	346	55	0	5.7	23.2	30.8	84.8	138	84	0	0.0457575	16	15.6667	0	0	0	30	30	40	40	1.008	5.5	0	0	0	21	30	39	189	166	385	2.2	1.1	6.9	4.7	2.14	12	0.65	72.7	4.4	239	59	74	152
645	1	12549838	12/24/2019	2	182	184	48	1	-7.7	20.3	20.5	80.3	112	78	-0.176091	-0.176091	10	8.66667	0	0	0	30	30	40	40	1.022	6	0	0	0	23	18	15	272	169	341	7.3	0.8	7.1	4.4	1.63	9	0.98	65.3	4.5	217	206	63	132
647	1	12572335	11/25/2019	2	408.25	365	63	1	14	25.1	23.7	84.5	138	72	-0.176091	-0.176091	12.3333	13	0	0	0	30	30	40	40	1.015	6	0	0	0	20	15	35	262	180	396	7	0.9	7.1	4.4	1.63	13	0.72	84.6	4.5	143	97	50	78
648	1	12574746	10/29/2019	2	277	260	64	1	9.9	24.2	22.8	89.6	102	64	-0.176091	-0.0791812	10.6667	11	0	0	0	30	30	40	40	1.01	6	0	0	0	19	18	28	199	139	497	13	1.6	7.3	4.1	1.28	14	1.16	50	7.9	208	103	45	148
651	1	12588500	10/17/2019	2	455.75	403	69	1	0.3	22.1	18.7	85.1	102	70	0.154902	-0.176091	10.6667	13	0	0	0	30	30	40	40	1.015	7.5	0	0	0	15	17	21	222	178	309	5.1	0.7	6.5	4.1	1.71	14	0.82	71.5	4.7	204	169	37	133
652	1	12592940	02/10/2020	1	580.75	503	71	1	3.8	22.9	21	84.8	138	82	0.09691	0	13	14	1	1	1	30	30	40	40	1.01	6	0	0	0	30	38	52	184	206	316	13.3	1.2	7.9	4.7	1.47	16	0.98	58.3	4	270	83	115	144
653	1	12593562	02/18/2020	2	395.75	355	71	0	15	25.3	31.7	89.5	122	70	-0.0791812	-0.0791812	10.3333	12.6667	1	1	1	35	35	40	40	1.013	6.5	0	0	0	18	14	18	233	168	375	6.4	0.7	7	4.1	1.41	15	0.69	63.3	3.3	189	64	69	105
655	1	12596743	01/20/2020	2	420.75	375	58	1	-4.1	21.1	18	78.8	118	78	0	-0.0791812	10.6667	11.3333	0	0	0	30	30	40	40	1.02	7.5	0	0	0	22	12	31	174	165	330	9.7	1.2	7	4.2	1.5	20	0.86	71.3	6.4	159	106	58	90
657	1	12602580	01/27/2020	2	705.75	603	73	0	-0.5	21.9	26.2	78.5	102	64	0	0.154902	10.3333	13.6667	0	0	0	30	30	40	40	1.009	5.5	0	0	0	20	15	14	127	172	320	11.9	1	7.1	4.2	1.45	14	0.74	58.2	4.4	230	65	84	132
658	1	12603480	02/25/2020	2	535.75	467	62	0	-13.5	19	20.7	68.4	100	68	-0.0791812	-0.176091	16.6667	15.6667	0	0	0	30	30	40	40	1.008	5.5	0	0	0	19	14	16	175	194	370	12.5	0.8	7.1	4.1	1.37	14	0.71	63.8	5.9	238	92	83	146
659	1	12608486	03/10/2020	2	413.25	369	81	1	0.5	22.1	14.3	83.9	130	64	#NULL!	0.154902	8.33333	8	0	0	0	35	30	65	40	1.013	5	0	0	0	20	15	29	140	182	315	14.3	0.8	7.6	4.3	1.3	19	0.74	76.4	6	180	48	64	101
660	1	12609940	03/03/2020	2	524.5	458	62	0	-8.3	20.2	24.7	76.7	108	78	0.0457575	-0.0791812	14.3333	15	0	0	0	30	30	40	40	1.017	6	0	0	0	20	12	17	273	191	328	7.9	1.5	7.7	4.5	1.41	14	0.66	69.1	4.9	273	144	72	173
661	1	12610937	02/05/2020	2	207	204	55	0	-6.9	20.5	25.6	77.6	122	72	-0.0791812	0.0457575	14	18.3333	0	0	0	30	30	40	40	1.011	6	0	0	0	20	13	20	202	193	307	10.6	0.9	7.5	4.4	1.42	13	0.68	69.2	5.9	200	47	73	120
662	1	12625277	12/09/2019	2	544.5	474	66	0	8.3	23.9	30.7	87	132	88	0.09691	0.221849	12.6667	13	0	0	0	30	30	40	40	1.007	5	0	0	0	18	12	13	207	205	335	8.6	0.7	7.6	4.3	1.3	20	0.57	79.7	5.1	294	115	93	180
663	1	12625880	02/25/2020	2	462	408	47	1	1.2	22.3	20.8	74.7	134	78	0	0.0457575	16.6667	17.3333	0	0	0	55	30	90	40	1.012	6.5	0	0	0	31	52	18	230	192	349	11.6	0.7	7	4.3	1.59	13	0.74	89.3	5.2	179	123	48	112
666	1	12636401	12/19/2019	2	340.75	311	59	0	22.1	26.8	37.9	92	162	92	0	-0.0791812	14.3333	14	0	0	0	30	30	40	40	1.018	7	0	0	0	18	19	14	276	186	344	5.9	0.7	7.4	4.1	1.24	16	0.8	56.8	5.8	274	110	90	168
667	1	12637507	02/25/2020	2	672	576	60	0	-22.1	17.1	18.7	70.2	100	66	-0.0791812	-0.0791812	16.3333	18	0	0	0	30	30	40	40	1.015	5.5	0	0	0	24	16	20	324	188	439	6.9	0.9	7.6	4.7	1.62	11	0.66	69.7	3.3	206	114	88	105
668	1	12638857	03/02/2020	2	434.5	386	68	0	9.4	24	32.4	82.2	102	58	0.09691	0.0457575	11.6667	12.3333	0	0	0	30	30	40	40	1.018	5	0	0	0	20	14	18	365	168	227	12	0.5	7.6	4	1.11	17	0.55	82.1	5.9	257	115	67	176
670	1	12647016	01/22/2020	1	732	624	68	0	-1	21.8	24.6	85	116	70	0.154902	0.39794	12.3333	12.3333	0	0	0	30	30	40	40	1.007	5.5	0	0	0	29	20	11	341	214	317	5.2	1.3	7.4	4.3	1.39	14	0.56	80.5	3.7	197	44	88	97
673	2	12654847	02/20/2020	2	452	400	58	1	4.7	23	22.1	83.8	134	84	-0.0791812	0.0457575	10.6667	13.3333	0	0	0	30	30	55	45	1.019	5.5	0	0	0	29	24	25	263	128	357	4.1	0.9	6.9	4.5	1.88	12	0.92	66.2	8.2	247	90	68	167
674	2	12656371	10/08/2019	2	358.25	325	46	0	-7.5	20.3	23.8	75.6	102	64	0.09691	0.0457575	12.6667	13.3333	0	0	0	30	30	40	40	1.016	6	0	0	0	11	9	10	144	147	241	6.2	0.4	6.9	4.1	1.46	10	0.52	97.7	4	228	75	60	154
677	2	12657320	12/03/2019	2	759.5	646	65	1	-2.3	21.5	17.4	77.8	126	80	0.09691	0.221849	15.3333	15.3333	0	0	0	30	30	40	40	1.018	5.5	0	0	0	27	23	33	207	200	274	12.2	1.1	7.5	4.4	1.42	15	1.09	53.3	6.4	197	98	74	108
680	2	12669089	11/12/2019	2	315.75	291	52	1	-12.9	19.2	11	73	102	64	0.0457575	-0.0791812	10	10	0	0	0	30	30	40	40	1.015	7	0	0	0	37	30	141	171	163	268	7.1	1.6	6.5	4.2	1.83	14	0.84	75.5	6.1	171	42	85	82
681	2	12681536	11/18/2019	2	199.5	198	63	1	10	24.2	28.3	87.8	100	72	-0.0791812	-0.0791812	12.3333	12.3333	0	0	0	35	30	40	40	1.021	6	0	0	0	23	21	18	255	180	349	8.5	0.8	7.4	4.1	1.24	24	0.96	61.8	6.4	196	81	57	124
682	2	12681540	11/18/2019	2	490.75	431	56	0	2.1	22.5	29.5	80.6	104	60	-0.176091	-0.176091	12.6667	13	0	0	0	30	30	40	40	1.024	5.5	0	0	0	19	19	16	152	183	403	4.9	0.9	7.2	4.4	1.57	15	0.7	66.7	4.8	252	59	100	141
686	1	12703969	04/09/2020	2	230.75	223	64	1	7.5	23.7	20	83	126	70	0.0457575	0.0457575	11.6667	13.3333	0	0	0	30	30	40	40	#NULL!	6	0	0	#NULL!	23	32	122	233	194	368	#NULL!	0.7	6.8	4	1.43	9	0.72	84.2	5.6	216	59	81	122
687	1	12708884	12/25/2019	2	457	404	71	0	19	26.2	42.6	91.8	114	70	0	-0.176091	15.6667	13.3333	0	0	0	30	30	45	45	1.006	5	0	0	0	18	15	21	224	181	423	6.6	1.6	7.3	4.2	1.35	14	0.68	64.3	3.5	223	84	82	124
688	1	12711151	03/10/2020	2	703.25	601	72	0	3.6	22.8	29.8	78.4	124	66	0.221849	0.154902	8.66667	10.6667	0	0	0	30	35	50	55	1.014	6.5	0	0	0	16	11	13	372	169	317	9.5	0.7	7.2	4.5	1.67	13	0.68	64.1	3.1	144	91	54	72
691	2	12719194	10/25/2019	2	482	424	47	1	-11.2	19.5	17.6	73.4	110	70	-0.176091	-0.176091	14.6667	15	0	0	0	30	30	40	40	1.023	5.5	0	0	0	21	11	19	140	175	274	4.8	2.4	7	4.4	1.69	15	0.8	82	5.1	176	41	70	100
692	1	12720276	01/14/2020	2	377	340	74	1	12	24.6	24.6	85.7	120	62	0.39794	0.522879	11.6667	10.3333	0	0	0	30	30	40	40	1.009	6.5	0	0	0	26	21	34	248	175	379	16.4	0.6	7.7	4.1	1.14	14	0.73	79.6	6.3	191	165	69	89
694	1	12726364	02/18/2020	2	469.5	414	73	0	-6.7	20.5	25.8	77.3	136	78	-0.0791812	0.0457575	15	16.3333	0	0	0	30	30	40	40	1.018	6.5	0	0	0	24	16	21	149	219	448	9.7	0.5	7.5	4.2	1.27	15	0.52	85.6	4.9	229	77	59	156
696	1	12736407	09/18/2019	2	283.25	265	41	1	-8	20.2	20.7	78.8	128	84	-0.176091	-0.176091	#NULL!	#NULL!	0	0	0	30	30	40	40	1.01	6	0	0	0	31	48	64	200	224	#NULL!	#NULL!	#NULL!	7.4	4.4	1.47	10	0.84	80.9	6.9	218	114	97	107
697	1	12737260	02/26/2020	2	815.75	691	67	0	-8	20.2	27	77.5	100	60	0.0457575	0.0457575	7	7	0	0	0	30	30	40	40	1.019	5	0	0	0	20	16	28	200	175	350	7.1	1	7.3	4.4	1.52	20	0.62	72.3	4.6	275	71	87	174
698	1	12741018	10/18/2019	2	322	296	55	1	-4.9	20.9	17.1	81.3	104	82	-0.0791812	-0.176091	11.3333	11.6667	0	0	0	30	30	40	40	1.018	5.5	0	0	0	17	18	19	145	155	445	13.3	1	7.5	4.3	1.34	11	0.94	65.7	6.3	254	107	63	180
703	2	12746028	11/12/2019	2	200.75	199	39	0	-7.9	20.3	24.7	74.9	98	60	0	0	8	7.33333	0	0	0	30	30	40	40	1.024	5.5	0	0	0	21	10	15	131	146	282	10.4	1.3	7.2	4.5	1.67	12	0.62	84.5	3.6	182	45	72	103
704	1	12746479	09/26/2019	2	375.75	339	54	1	35.1	29.7	26.4	97.5	136	88	-0.0791812	-0.0791812	17.3333	16.3333	0	0	0	30	30	40	40	1.018	5.5	0	0	0	25	25	25	162	210	335	8	1.4	6.9	4.5	1.88	11	0.92	67.6	7.1	180	149	45	114
705	1	12746496	10/11/2019	2	540.75	471	44	0	-1.2	21.7	25.9	83.6	92	62	-0.176091	-0.176091	12	10	0	0	0	30	30	40	40	1.027	5.5	0	0	0	20	12	12	248	138	254	4.3	0.6	6.6	4.2	1.75	15	0.67	75	4.4	265	73	103	155
709	1	12764592	01/08/2020	2	404.5	362	59	1	4.7	23	23.4	85.7	132	84	0.221849	0.0457575	10	11	0	0	0	30	30	40	40	1.013	6	0	0	0	27	32	48	225	227	403	6.3	0.8	7.6	4.8	1.71	15	1.03	58.3	8.4	255	154	56	174
712	1	12783800	12/06/2019	2	423.25	377	57	0	5.1	23.1	31.9	79.2	126	72	-0.0791812	-0.176091	10.6667	10.3333	0	0	0	30	30	40	40	1.017	5	0	0	0	21	21	21	289	185	376	10.7	0.7	7.3	4.4	1.52	15	0.61	77.1	5.5	246	87	77	151
713	2	12785141	12/20/2019	2	475.75	419	69	0	-3	21.3	26.2	82.1	122	58	-0.0791812	0.09691	8	8.33333	0	0	0	30	30	40	40	1.013	6	0	0	0	22	17	120	290	178	365	2.8	0.7	7.3	4.4	1.52	19	0.78	55.8	5.8	229	85	85	134
715	1	12786975	02/04/2020	2	603.25	521	58	0	-11.2	19.5	24.2	73	112	80	0.09691	-0.0791812	17.6667	17.3333	1	1	1	30	30	40	40	1.01	5	0	0	0	20	13	13	283	207	386	3.1	0.8	7.4	4.5	1.55	10	0.72	64	3.6	226	113	65	151
716	1	12792826	04/02/2020	2	459.5	406	55	1	5.2	23.1	21.5	86.3	90	58	-0.0791812	0	12	15	0	0	0	30	30	40	45	#NULL!	7.5	0	0	#NULL!	27	24	22	216	181	430	#NULL!	1.6	6.9	4.5	1.88	11	0.95	65	6.7	194	60	60	125
717	1	12794719	03/03/2020	2	437	388	48	0	-12.1	19.3	23.9	74.1	98	70	0.154902	0	13.6667	12.3333	0	0	0	30	30	40	40	1.021	6.5	0	0	0	23	19	11	232	184	276	6	2.8	7.3	4.3	1.43	16	0.45	113.1	2.5	217	35	94	115
718	1	12795098	03/17/2020	2	314.5	290	58	1	11.8	24.6	27.4	86	140	98	-0.0791812	-0.0791812	9.66667	9.33333	0	0	0	30	30	40	40	1.031	5.5	0	10	0	27	14	23	227	183	459	8.9	3.5	7.5	4.3	1.34	14	0.69	90.8	5.7	194	71	84	102
720	1	12807994	02/07/2020	1	797	676	50	0	-8.9	20.1	24.7	77.3	104	72	0.154902	0.221849	10.3333	12	0	0	0	30	30	40	40	1.01	6	0	0	0	24	23	28	269	201	391	4.8	1	7	4.3	1.59	8	0.47	106.5	4.4	254	40	104	144
721	1	12827028	10/21/2019	2	293.25	273	65	1	5.7	23.3	15.4	75.9	128	80	#NULL!	1	10.6667	9.33333	1	1	1	30	30	45	55	1.018	5.5	0	0	0	19	10	23	195	172	267	15.1	0.7	6.7	3.9	1.39	15	0.8	74.7	6	234	91	83	143
724	2	12836612	12/02/2019	2	552	480	52	1	-8.8	20.1	15.8	73.1	128	94	0.154902	0.0457575	8.33333	10.6667	0	0	0	30	30	40	40	1.019	5.5	0	0	0	16	15	20	191	157	290	4.4	1.6	6.9	4.5	1.88	17	0.97	64.5	6.3	222	115	83	119
725	2	12836643	11/29/2019	2	339.5	310	48	1	7.2	23.6	18.7	86.5	110	62	0	0	8	8	0	0	0	30	30	40	40	1.01	6	0	0	0	17	15	15	187	152	332	8.7	0.6	7.1	4.2	1.45	11	0.83	78.3	7.3	240	80	53	168
726	2	12836951	03/27/2020	2	383.25	345	50	0	-8.5	20.1	22	76	100	60	0.69897	0.39794	13.6667	13.6667	0	0	0	30	30	40	40	1.01	5.5	0	0	0	17	12	21	104	154	342	10.6	1.1	7.4	4.3	1.39	13	0.75	63.9	4.5	237	122	86	130
727	1	12837315	02/07/2020	2	749.5	638	76	1	0.9	22.2	15.7	72.9	128	70	0.221849	0.09691	10.6667	12	1	1	1	30	30	40	40	1.01	6.5	0	0	0	26	18	16	293	247	342	4.5	0.6	6.8	4.4	1.83	17	0.92	61.3	4.2	189	70	73	102
728	1	12837590	02/25/2020	2	460.75	407	47	1	-0.9	21.8	17.8	72.8	104	72	0.09691	0.09691	13.3333	14	0	0	0	30	30	40	40	1.027	6	0	0	0	17	11	17	150	131	315	4	0.5	6.7	4.2	1.68	15	0.88	73.9	5.6	242	92	83	141
729	1	12840761	10/17/2019	2	353.25	321	57	1	-0.4	21.9	16.8	74.1	102	72	-0.0791812	-0.0791812	16.6667	11.6667	0	0	0	30	30	40	40	1.012	6	0	0	0	18	14	26	209	203	362	11.2	1	7	4.3	1.59	13	0.91	67.4	5.5	238	76	58	165
730	1	12841630	04/03/2020	2	360.75	327	54	1	16	25.5	26.2	98.8	118	78	-0.0791812	-0.0791812	13	12.3333	0	0	0	30	99	80	99	#NULL!	6	0	0	#NULL!	14	18	28	241	176	266	#NULL!	1.2	7.6	4.3	1.3	10	0.72	88.4	6.2	195	106	43	138
731	1	12848062	01/08/2020	2	364.5	330	52	1	12.3	24.7	24.6	87.8	108	70	-0.0791812	-0.176091	9	8.66667	0	0	0	30	30	40	40	1.023	6	0	0	0	17	17	32	191	148	388	9.2	0.6	7.1	4	1.29	12	0.78	81.9	7.5	205	123	52	133
732	1	12859147	11/20/2019	2	549.5	478	69	1	8.5	23.8	20.5	83.4	128	78	0	0	14.6667	12	0	0	0	30	30	40	40	1.005	5.5	0	0	0	23	27	24	139	176	307	8.4	1	7.1	4.1	1.37	15	1.1	51.9	5.6	203	121	53	133
734	1	12860814	02/19/2020	2	807	684	66	0	-15.4	18.6	19.9	71.4	118	66	0.09691	-0.176091	10.6667	12	0	0	0	30	30	40	40	1.012	6	0	0	0	27	21	20	224	204	392	5.5	0.7	7.7	4.4	1.33	16	0.56	81.2	4.9	287	114	122	145
736	1	12873360	09/18/2019	2	230.75	223	54	1	24.5	27.4	21.1	95.5	134	80	0	-0.0791812	10.6667	11.6667	0	0	0	30	30	40	40	1.022	7.5	0	0	0	36	56	36	180	165	427	7.4	1.3	6.5	4	1.6	16	0.94	66	6.7	156	105	57	83
738	1	12881246	09/25/2019	2	352	320	45	1	-3.5	21.2	16.5	72.5	96	60	-0.176091	-0.176091	9.33333	11	0	0	0	30	30	40	40	1.013	7.5	0	0	0	18	16	21	202	160	327	4.7	0.9	7.1	4.2	1.45	13	0.78	85.4	6.4	210	36	82	123
739	1	12886260	03/23/2020	2	447	396	80	1	16.9	25.7	29.2	95.7	136	76	0.0457575	-0.176091	9.66667	10.3333	0	0	0	50	50	40	40	1.018	7.5	0	0	1	24	22	46	192	220	378	10.3	1.1	8	4.4	1.22	19	1.02	54	5.5	228	103	60	154
740	1	12892818	12/20/2019	2	618.25	533	67	1	7	23.5	22.6	84.8	120	64	#NULL!	0.221849	13.6667	11.3333	0	0	0	30	30	40	40	1.024	7	0	0	0	17	19	13	234	166	400	16.8	1	7.3	4	1.21	18	0.67	89.9	5.4	202	119	43	137
741	1	12898923	12/23/2019	2	512	448	63	0	22.3	26.9	36.1	84.2	148	90	0	0	14.3333	16.6667	0	0	0	30	30	40	40	1.015	5.5	0	0	0	15	12	13	265	174	346	6.6	1.1	7.3	4.5	1.61	16	0.71	63.5	6.9	228	130	63	145
742	1	12914480	12/12/2019	2	515.75	451	68	1	0.2	22	22	76.6	110	62	0.154902	0.154902	8	8.33333	0	0	0	30	30	40	40	1.025	6	0	0	0	25	16	18	313	183	356	21.6	0.9	8.3	4.3	1.08	20	0.74	80.3	3.7	162	67	61	91
745	1	12929290	10/18/2019	2	262	248	74	1	-1.1	21.8	16.3	76.7	118	56	0.522879	0.154902	15	14	0	0	0	30	35	40	50	1.018	6	0	0	0	19	18	13	149	177	283	8.2	0.9	7.8	4.7	1.52	22	0.93	61.1	5.7	198	84	86	99
746	1	12931964	11/07/2019	2	649.5	558	57	0	0	22	26.4	75.1	122	78	-0.176091	-0.176091	14.3333	16.3333	0	0	0	30	30	40	40	1.011	7.5	0	0	0	30	22	28	195	192	352	12.4	0.8	7.4	4.4	1.47	13	0.66	70.8	3.1	193	45	88	98
748	1	12933499	11/29/2019	2	325.75	299	71	1	4.7	23	19.4	85.7	110	64	0.0457575	-0.0791812	10.6667	9.66667	0	0	0	30	30	65	65	1.019	7	0	0	0	13	12	22	209	190	307	4.7	1	6.4	3.9	1.56	21	0.89	64.8	6.1	192	57	90	90
749	2	12938108	11/21/2019	2	658.25	565	62	0	-14.3	18.8	22.3	66.8	98	60	-0.176091	-0.0791812	10	11	0	0	0	30	30	40	40	1.011	5	0	0	0	29	16	13	217	188	290	4.6	0.8	7.2	4.4	1.57	20	0.75	60.1	5.4	238	52	94	135
750	1	12938447	03/04/2020	2	583.25	505	75	1	6.9	23.5	23	92.5	132	74	0.154902	0.522879	7.66667	9.33333	0	0	0	30	30	50	40	1.017	7	0	0	0	23	23	42	109	153	498	4.9	1.2	6.7	4.1	1.58	15	0.92	61.5	7.1	220	171	47	148
752	1	12944251	11/22/2019	2	523.25	457	57	1	5	23.1	19.5	85.4	104	66	0.09691	0.0457575	7.66667	7	0	0	0	30	30	40	40	1.013	7	0	0	0	22	24	31	160	190	394	2.3	0.6	6.6	4.3	1.87	17	0.87	70.8	6.6	251	197	47	174
755	1	12969782	02/26/2020	2	537	468	72	1	6	23.3	23	85.7	136	86	0	-0.176091	12.3333	11	2	2	2	30	30	60	50	1.013	6.5	0	0	0	21	22	42	241	187	467	2.9	1.2	6.9	4.4	1.76	15	1.12	50.2	5.8	200	116	67	114
758	1	12976580	10/02/2019	2	403.25	361	59	1	-3.2	21.3	16.7	79.5	106	70	-0.176091	0.09691	9	8	0	0	0	30	30	40	40	1.017	7	0	0	0	13	7	18	167	124	347	4.1	1.2	6.6	4	1.54	11	0.83	73.8	6	219	72	67	141
759	1	12984825	04/03/2020	2	688.25	589	58	0	-16.9	18.3	23	73.5	128	74	0.221849	0.0457575	14	15.3333	0	0	0	30	30	40	40	#NULL!	6.5	0	0	#NULL!	17	12	14	212	190	330	#NULL!	1	7.4	4.5	1.55	10	0.5	95.4	3.5	197	58	77	109
762	2	12996888	01/30/2020	2	282	264	50	0	19.9	26.4	37.8	89.7	108	62	0.154902	0.30103	11.3333	11.6667	0	0	0	30	30	40	40	1.019	5.5	0	0	0	21	25	34	297	186	534	6.7	0.7	7.3	4.4	1.52	18	0.73	65.8	5.6	207	48	67	128
764	2	13004413	11/15/2019	2	312	288	69	0	5.1	23.1	28.1	80.8	102	60	0	-0.0791812	9.33333	10.6667	0	0	0	30	30	40	40	1.007	6	0	0	0	17	12	13	184	156	319	10.9	0.5	7.2	4.2	1.4	13	0.63	70.5	4.4	225	99	69	140
765	1	13008412	03/12/2020	2	519.5	454	61	0	-0.9	21.8	29.2	79.2	122	64	-0.0791812	0	9.33333	12	0	0	0	30	40	45	40	1.011	7	0	0	0	26	26	43	179	202	389	5.4	1	6.9	4.2	1.56	10	0.54	86.4	4	236	90	73	146
766	1	13010794	02/28/2020	2	584.5	506	41	1	-1.3	21.7	21.5	78.1	148	86	-0.0791812	-0.176091	24.6667	24.3333	0	0	0	30	30	40	40	1.025	5.5	0	0	0	35	52	77	272	150	342	5.5	1.5	7.5	4.6	1.59	10	0.91	74	6.9	262	225	61	164
767	1	13010858	04/07/2020	2	402	360	78	0	0	22	27.2	88	110	72	0.0457575	0.154902	11.6667	10.6667	0	0	0	35	40	40	55	#NULL!	7	0	0	#NULL!	22	17	15	206	238	281	#NULL!	0.7	6.8	4.5	1.96	9	0.58	74.5	3.6	205	96	75	109
769	1	13030069	01/14/2020	2	547	476	60	0	23.2	27.1	35.2	89	122	64	-0.0791812	-0.176091	9.66667	8.66667	0	0	0	30	30	40	40	1.007	5.5	0	0	0	16	12	11	230	163	319	3.6	0.7	6.9	4.3	1.65	13	0.71	64.4	4.5	243	60	92	136
770	1	13038943	03/16/2020	2	332	304	57	0	-10.8	19.6	23.2	74	98	66	0.30103	0.30103	12	10	0	0	0	30	30	40	40	1.011	6	0	0	0	24	12	23	279	188	407	5.6	0.5	7.6	4.7	1.62	11	0.77	59.8	3.7	302	91	101	194
773	2	13052732	09/18/2019	2	320.75	295	56	0	50.1	33.1	44.1	96.3	126	80	-0.0791812	-0.0791812	12	13	0	0	0	30	30	40	40	1.019	5	0	0	0	43	71	43	269	195	444	12.2	0.7	8.6	4.3	1	13	0.6	78.9	6.1	192	173	52	112
774	2	13054835	09/18/2019	2	392	352	60	1	-4.6	21	18	74.3	118	66	0	0.0457575	10.6667	12.3333	0	0	0	30	30	40	40	1.019	6.5	0	0	0	25	25	28	264	143	364	4.1	0.7	7.6	4.6	1.53	11	0.92	65.6	5.6	180	108	41	116
777	1	13059781	02/25/2020	2	424.5	378	72	1	-2.2	21.5	19.4	79.9	156	96	0	-0.176091	10	10	0	0	0	30	30	40	40	1.015	5.5	0	0	0	24	23	31	317	170	300	7.4	0.9	6.8	4.2	1.62	13	0.88	65.4	5.1	196	75	73	112
778	1	13061695	03/26/2020	2	332	304	83	0	-13.8	18.9	18.7	69.8	102	60	0.154902	0.39794	8.66667	9.66667	0	0	0	30	30	40	40	1.009	5	0	0	0	39	33	84	292	238	230	25.3	0.8	7.6	3.7	0.95	17	0.58	73.2	5.1	245	61	88	151
781	2	13067251	11/20/2019	2	458.25	405	65	1	7.2	23.6	20.5	85.1	116	62	-0.0791812	-0.0791812	12.3333	14	0	0	0	30	30	40	40	1.01	6	0	0	0	19	21	14	144	187	371	7.2	0.9	7	4.2	1.5	12	0.87	68.2	4.7	193	83	49	132
782	1	13067699	09/26/2019	2	317	292	50	1	12.7	24.8	20.4	90	130	84	-0.0791812	-0.0791812	10.6667	15.6667	0	0	0	30	30	40	40	1.013	7	0	0	0	17	15	50	241	175	313	5.5	1.7	7.1	4.5	1.73	9	0.99	63.8	4.1	215	151	41	145
783	1	13070307	03/31/2020	2	428.25	381	68	1	1.2	22.3	18.9	80.8	128	74	0	-0.0791812	14.3333	14	0	0	0	30	30	40	40	1.016	6	0	0	0	19	12	21	245	176	293	8.6	0.8	7.2	4.2	1.4	16	0.9	64.8	5.1	241	140	76	138
786	2	13081850	10/18/2019	2	464.5	410	63	0	9.3	24	32.1	87.2	110	70	0	0	15	14.6667	0	0	0	30	30	40	40	1.011	5.5	0	0	0	27	24	45	223	258	388	12.4	2	7.5	4.4	1.42	13	0.69	65.5	5.7	214	84	74	120
787	1	13088475	05/26/2020	2	228.25	221	56	1	5.3	23.2	15.8	86.7	92	62	-0.176091	-0.176091	8.66667	8.33333	0	0	0	30	30	40	40	1.028	6	0	0	#NULL!	17	18	13	127	157	276	#NULL!	1	7.3	4.2	1.35	15	0.95	64.6	4.8	108	91	59	38
788	1	13089455	04/02/2020	2	715.75	611	39	0	-23.6	16.8	15.9	63.2	90	52	-0.176091	-0.0791812	11	11.3333	0	0	0	30	30	40	40	#NULL!	7.5	0	0	#NULL!	24	26	12	180	168	257	#NULL!	0.5	6.9	4.4	1.76	18	0.56	94.5	3.4	206	50	73	125
790	1	13096544	12/24/2019	2	408.25	365	75	0	-7.5	20.4	25.9	70.7	156	64	0.154902	0.221849	14	15	1	1	1	30	30	40	40	1.008	6.5	0	0	0	23	13	12	156	212	315	8.6	0.8	7.1	4.1	1.37	17	0.69	62.3	5.3	229	98	82	129
791	1	13101191	01/17/2020	2	280.75	263	50	1	43	31.4	32.5	98	128	98	0.154902	0.0457575	13.3333	12.3333	0	0	0	30	30	40	40	1.016	6.5	0.1	0	0	21	30	53	300	179	383	9.6	0.8	7.1	4.2	1.45	12	0.97	65.2	5.2	198	134	42	134
792	2	13105481	10/31/2019	2	622	536	52	0	-11.4	19.5	23.8	70.6	100	60	-0.0791812	-0.0791812	16.3333	14.3333	0	0	0	30	30	40	40	1.023	6.5	0	0	0	26	25	32	170	185	318	9.6	0.7	7	4.3	1.59	17	0.61	79.2	4.6	141	33	64	71
795	2	13114365	11/07/2019	2	344.5	314	69	0	3.4	22.7	27.2	78	120	56	0.0457575	0.221849	11.6667	11.3333	0	0	0	30	30	40	40	1.008	5.5	0	0	0	19	15	15	124	177	317	7.8	0.7	7.3	4.2	1.35	17	0.73	60	4.2	213	75	60	145
796	1	13120135	01/14/2020	2	220.75	215	66	0	-9.1	20	26.5	80.1	110	60	0.154902	0	12.3333	12.3333	0	0	0	30	30	40	40	1.021	5.5	0	0	0	26	24	33	259	193	435	22.5	0.7	8	4.2	1.11	12	0.59	76.7	7	266	83	94	161
798	1	13128004	02/04/2020	2	563.25	489	86	0	-21	17.4	16.9	66.5	118	58	0.09691	0.0457575	7.66667	8	0	0	0	30	30	40	40	1.009	5	0	0	0	28	21	18	226	204	316	7.5	0.9	6.7	3.9	1.39	12	0.58	72.4	4.7	195	108	70	106
800	1	13136894	11/14/2019	2	414.5	370	56	0	-9.7	19.9	25.4	77.3	98	68	-0.0791812	-0.0791812	15.3333	17	0	0	0	30	30	40	40	1.009	6	0	0	0	18	16	25	206	175	400	13.3	1.1	7.6	4.7	1.62	15	0.57	83.5	4.6	231	84	51	163
801	1	13137150	11/14/2019	2	210.75	207	60	1	6	23.3	24	84.7	128	84	0.09691	0.0457575	16	17.6667	0	0	0	30	30	65	65	1.023	6	0	0	0	24	45	342	376	175	388	2.8	0.8	7.3	4.5	1.61	13	0.79	77.5	5.9	237	155	52	154
804	2	13140611	11/18/2019	2	178.25	181	56	0	-6.9	20.5	22.6	69.8	124	80	0.154902	0.0457575	13	13.3333	0	0	0	30	30	40	40	1.024	7	0	0	0	18	11	10	284	223	331	11.2	0.7	7.3	4	1.21	11	0.64	73.6	4.1	248	88	71	159
806	1	13146758	10/18/2019	2	497	436	68	0	-15.8	18.5	23.1	76.4	108	62	0.09691	-0.0791812	12.3333	14.3333	0	0	0	30	30	40	40	1.013	6	0	0	0	18	11	12	152	162	368	10.3	1.1	7.6	4.5	1.45	15	0.62	72	4.8	283	99	65	205
807	1	13157010	02/27/2020	2	369.5	334	70	1	50.6	33.2	37.7	111	122	76	0	0	12	12.3333	0	0	0	30	40	45	60	1.016	5.5	0	10	0	34	31	53	213	217	377	6.9	0.8	7.3	4.1	1.28	19	1.06	53.8	6	209	126	62	133
808	1	13161818	01/31/2020	2	143.25	153	70	0	-4.7	21	28.7	81.8	164	94	0.154902	-0.0791812	20.6667	23	0	0	0	30	30	40	40	1.009	5.5	0	0	0	27	29	22	299	212	413	11.1	0.9	7.8	4.6	1.44	17	0.67	65.6	5.5	242	84	73	155
809	1	13162135	12/13/2019	2	463.25	409	62	0	-2.9	21.4	27.9	84	132	90	0.39794	0.30103	11.3333	10	0	0	0	30	30	40	40	1.02	6	0	0	0	28	29	21	281	205	478	4.5	0.7	7.8	4.4	1.29	16	0.57	81.1	5	261	107	71	173
810	1	13172730	02/10/2020	2	223.25	217	51	1	18.6	26.1	24.8	92.8	100	64	0.0457575	-0.0791812	16	17	0	0	0	30	30	40	40	1.016	6	0	0	0	14	20	28	181	162	301	6.1	0.7	6.6	4.1	1.64	17	0.87	73.1	6	220	162	65	134
811	1	13177771	02/04/2020	2	548.25	477	73	0	3.7	22.8	28.6	86	140	72	0.09691	0.154902	13.6667	12	0	0	0	30	30	40	40	1.012	5	0	0	0	24	22	29	356	197	529	6.8	0.6	7.2	4.3	1.48	13	0.73	59	5.1	223	99	55	145
812	1	13184650	04/09/2020	2	530.75	463	59	1	13.6	25	24	90.5	128	72	0	-0.0791812	15.6667	14.3333	0	0	0	30	30	40	40	#NULL!	6	0	0	#NULL!	22	29	24	162	156	378	#NULL!	1	7.3	4.6	1.7	16	0.86	71	4.5	206	109	68	119
814	1	13188002	03/05/2020	2	390.75	351	75	0	-0.2	21.9	27.1	84.7	120	74	-0.0791812	0.154902	9	9.33333	0	0	0	30	30	40	40	1.015	6	0	0	0	25	26	86	353	224	367	10.1	1	7.6	4.2	1.24	14	0.42	107.3	5.4	181	83	58	105
815	1	13192201	12/05/2019	2	619.5	534	75	0	6.2	23.3	29.7	76.1	120	68	0.221849	-0.0791812	10.6667	11.6667	1	1	1	30	30	55	55	1.008	5.5	0	0	0	27	22	12	220	218	290	3.7	1.3	6.9	4.3	1.65	13	0.58	75.3	4.5	186	96	73	99
817	1	13205389	12/09/2019	2	168.25	173	55	1	9.1	24	22.1	84.9	100	70	0.221849	0.09691	7.66667	8	0	0	0	30	30	40	40	1.029	6	0	0	0	20	19	26	154	160	352	6.9	0.5	6.9	4.2	1.56	17	0.89	69.8	4.6	213	107	61	129
820	1	13214097	01/21/2020	2	184.5	186	50	1	35.4	29.8	33.6	97.8	138	88	-0.0791812	-0.0791812	12	11.3333	0	0	0	30	30	40	40	1.016	5.5	0	0	0	74	165	140	343	171	537	9.1	1.3	7.6	4.6	1.53	15	1.21	51.2	8	173	105	60	96
823	1	13231103	01/22/2020	2	590.75	511	67	0	-9.8	19.9	25.5	72	102	62	0	0	8	9.33333	0	0	0	30	30	40	40	1.013	5.5	0	0	0	21	14	15	160	202	316	7.7	0.6	6.4	3.7	1.37	21	0.76	57.9	3.1	192	93	56	129
825	2	13234086	11/12/2019	2	683.25	585	63	1	10.7	24.3	23	86.5	116	74	0.09691	0.154902	14.6667	11	0	0	0	30	30	40	40	1.019	6.5	0	0	0	18	12	16	177	158	263	8.9	1.1	6.9	4.2	1.56	13	0.81	74.4	4.9	178	50	68	99
827	1	13246123	10/03/2019	2	333.25	305	56	1	7.7	23.7	22	84.3	122	82	0.09691	0.221849	15.6667	15	0	0	0	30	30	40	40	1.023	5	0	0	0	29	24	58	208	253	424	4.8	1.2	7.5	4.4	1.42	14	0.98	62.5	8.8	253	101	74	157
829	1	13250370	11/29/2019	2	347	316	45	0	33	29.3	45.2	95	124	80	0	0.0457575	12.6667	12.3333	0	0	0	30	30	40	40	1.013	5	0	0	0	19	23	21	163	167	387	14.3	0.8	7.9	4.3	1.19	10	0.67	74.5	8.5	226	100	62	143
830	1	13258804	01/17/2020	2	220.75	215	58	1	3.7	22.8	16.8	77.6	158	92	0.39794	0.522879	16.3333	16	0	0	0	30	30	40	40	1.026	6.5	0	0	0	14	13	16	219	161	296	7.6	1	7.3	4.2	1.35	20	0.68	92.2	4.7	223	50	98	116
831	1	13259037	01/17/2020	2	278.25	261	53	0	9.4	24.1	33.1	85.8	106	78	0	0.221849	10	11.3333	0	0	0	30	30	40	40	1.009	5.5	0	0	0	19	18	21	273	194	390	4.9	0.7	7.1	4.3	1.54	12	0.73	64.7	6.5	240	83	63	156
832	1	13272333	02/26/2020	2	493.25	433	52	0	-6.6	20.6	22.2	71.4	110	72	0.09691	0.09691	11.6667	9.66667	0	0	0	30	30	40	40	1.011	6	0	0	0	16	10	10	141	162	194	9.1	0.9	6.4	4	1.67	14	0.54	90.5	3.6	150	41	74	73
833	1	13273215	03/16/2020	2	479.5	422	72	1	39	30.6	30.6	102.6	126	70	0.0457575	-0.176091	17.3333	12.6667	0	0	0	30	30	40	40	1.018	5.5	0	0	0	30	41	37	237	148	345	5.4	2	7.2	4.2	1.4	20	1.12	50.2	6.8	188	116	51	119
834	1	13277486	11/06/2019	2	425.75	379	56	1	3.1	22.7	20.7	83.1	104	62	-0.0791812	-0.0791812	8.66667	8.33333	0	0	0	30	30	40	45	1.015	7	0	0	0	20	17	28	143	163	280	4.4	0.8	7.3	4.2	1.35	18	0.95	64.6	6.3	224	99	83	133
835	2	13279317	11/06/2019	2	467	412	51	0	3.8	22.8	25.5	79.8	106	62	-0.0791812	0.154902	11	10.3333	0	0	0	30	30	40	40	1.016	5.5	0	0	0	12	11	14	133	166	265	11.3	0.7	6.7	3.7	1.23	12	0.68	70.7	5.6	184	47	78	100
836	1	13282410	01/28/2020	2	363.25	329	53	0	-5.4	20.8	23.4	70.1	124	78	0	0	12	15	0	0	0	30	30	40	40	1.019	5.5	0	0	0	16	10	11	120	166	365	5.8	0.6	6.9	4.2	1.56	15	0.57	84.8	1.8	252	50	88	155
837	1	13290376	02/18/2020	2	340.75	311	60	0	6.6	23.5	32.8	88	126	74	-0.0791812	0.09691	8.66667	9	0	0	0	30	30	40	40	1.015	6	0	0	0	22	23	60	199	149	409	4.3	0.6	7.1	4.3	1.54	9	0.54	86.9	2.8	235	149	68	144
838	1	13292760	11/08/2019	2	267	252	60	1	2.7	22.6	22.8	83.8	128	78	0.09691	-0.0791812	12.3333	12.3333	0	0	0	30	30	40	40	1.017	7	0	0	0	20	27	31	168	170	264	8.2	1.5	6.8	4.1	1.52	10	0.94	64.1	6.8	226	162	53	149
839	1	13300245	12/20/2019	2	575.75	499	56	0	-12.8	19.2	21.8	71.3	126	80	-0.0791812	-0.0791812	12.3333	13.3333	0	0	0	30	30	40	40	1.018	5	0	0	0	22	20	14	203	161	404	11.2	0.8	7.1	4.3	1.54	15	0.71	65.7	3.8	204	136	57	127
842	1	13313551	02/12/2020	2	712	608	83	0	2.4	22.5	28.6	84.7	118	62	0	0.154902	13	10.6667	0	0	0	99	55	99	45	1.008	8	0	0	0	19	15	33	239	195	309	9.1	0.8	6.7	3.8	1.31	13	0.61	69.2	3.9	199	113	91	83
843	1	13314630	01/08/2020	2	408.25	365	71	1	14.4	25.2	25.7	91.7	152	100	-0.0791812	0	12	13.6667	0	0	0	30	30	70	40	1.016	5.5	0	0	0	18	21	67	212	156	391	4.9	1	7	4.3	1.59	18	0.99	57.7	8.5	188	86	60	112
846	1	13333148	10/08/2019	2	615.75	531	59	0	-17.1	18.2	18.6	71.7	104	56	0	0.0457575	13	13.6667	0	0	0	30	30	40	40	1.015	5.5	0	0	0	23	21	33	222	202	279	4.4	1.1	7.3	4.6	1.7	17	0.66	70.1	3.8	268	49	124	139
851	1	13366099	12/13/2019	2	360.75	327	64	0	5.7	23.3	33.6	82.4	90	62	0.0457575	0.0457575	12.3333	10.6667	0	0	0	30	30	40	40	1.017	5.5	0	0	0	19	17	37	298	203	464	9.7	0.9	7.3	4.5	1.61	18	0.7	64.2	6.8	269	53	69	184
854	1	13379861	10/08/2019	2	360.75	327	51	1	-12	19.4	15	73.7	126	70	0.522879	0.30103	14	13.3333	0	0	0	30	30	40	40	1.02	5.5	0	0	0	17	15	45	248	195	333	5.7	1.3	6.8	4.2	1.62	9	0.89	71.3	6.8	211	126	68	129
855	1	13380277	04/08/2020	2	417	372	64	0	27	27.9	42.2	96.6	120	72	0	0	18	17	1	1	1	30	30	40	40	#NULL!	6	0	0	#NULL!	18	21	59	217	152	410	#NULL!	0.9	7.2	4.6	1.77	16	0.69	65.2	3.8	208	71	95	100
856	1	13380670	03/10/2020	2	584.5	506	80	0	16.2	25.6	32.2	85.5	126	74	0.09691	0.154902	11.3333	8.33333	0	0	0	30	30	60	65	1.012	7.5	0	10	0	23	16	48	166	226	335	14.8	0.9	6.9	3.9	1.3	15	0.74	56.7	3.3	236	104	75	140
858	1	13386818	12/11/2019	2	462	408	60	1	1.9	22.4	25.5	93.7	112	78	-0.176091	-0.176091	8.66667	9.33333	0	0	0	30	30	40	40	1.01	7.5	0	0	0	20	21	19	165	184	416	5.8	0.8	6.7	3.8	1.31	9	1.08	55	6.7	166	72	61	91
859	1	13389080	04/08/2020	2	428.25	381	67	1	20.5	26.5	30.6	100.1	138	86	0	0.522879	9.33333	10	0	0	0	35	35	45	60	#NULL!	7	0	0	#NULL!	29	40	41	156	192	348	#NULL!	1.2	6.9	3.8	1.23	13	1	58	8.2	194	137	58	117
860	1	13390470	10/08/2019	2	612	528	47	0	-19.8	17.6	16.8	66	98	70	0	0	13.3333	12	0	0	0	30	30	40	40	1.015	5	0	0	0	15	8	10	124	147	349	8.7	1.8	6.9	4.2	1.56	10	0.67	73.5	2.4	166	60	84	79
862	1	13394600	12/05/2019	2	520.75	455	65	0	-6.5	20.6	22.5	76.5	102	64	-0.0791812	-0.0791812	9.66667	11	0	0	0	30	30	40	40	1.018	5.5	0	0	0	26	24	18	190	168	348	3.8	1.2	7.1	4.2	1.45	15	0.63	71.7	3.4	216	95	75	129
866	1	13405491	03/02/2020	2	449.5	398	44	0	-20.3	17.5	21.1	70.3	98	62	-0.176091	-0.0791812	13.3333	13.6667	0	0	0	30	30	40	40	1.022	6.5	0	0	0	19	10	13	223	172	313	12.4	0.5	7.3	4	1.21	16	0.45	115.9	2.9	254	53	83	162
867	2	13423391	11/20/2019	2	449.5	398	63	0	-5.8	20.7	27.8	87.5	122	80	0.09691	0.0457575	14.6667	11	1	1	1	30	30	40	40	1.01	7	0	0	0	22	31	20	280	178	391	7	1	7.3	4.2	1.35	12	0.61	75	5.6	185	81	71	101
869	1	13432874	02/07/2020	2	359.5	326	45	1	-7.8	20.3	21	74.8	98	72	-0.0791812	-0.0791812	13.6667	13	0	0	0	30	30	40	40	1.014	6.5	0	0	0	16	16	61	180	127	334	3.9	0.7	7.7	4.7	1.57	11	0.7	96.1	6.4	207	113	53	134
871	1	13439861	01/22/2020	2	410.75	367	71	1	1.7	22.4	20.2	88.6	112	76	-0.0791812	-0.176091	15.3333	15	0	0	0	30	30	40	40	1.012	5.5	0	0	0	25	28	25	164	209	393	4.8	1.1	7.4	4.2	1.31	15	0.89	64.8	6.8	170	135	45	103
872	1	13439990	10/02/2019	2	302	280	49	0	4.3	23	24.1	85	170	104	0.0457575	0	14.6667	16	1	1	1	30	30	40	40	1.01	7.5	0	0	0	14	11	14	124	204	235	8.5	0.6	6.9	3.9	1.3	13	0.76	63.3	4.9	184	45	112	72
873	1	13443413	01/22/2020	2	497	436	68	0	16.8	25.7	33.9	90.5	128	78	0.154902	0.30103	11.6667	12	0	0	0	30	30	40	40	1.011	6	0	0	0	16	11	11	281	159	345	12.2	0.8	7.1	4	1.29	16	0.67	66.2	5.7	208	75	75	124
874	1	13456554	02/03/2020	2	429.5	382	72	0	8.9	23.9	35.2	84	136	56	-0.176091	-0.0791812	14	15.3333	0	0	0	40	35	40	40	1.014	6	0	0	0	19	15	17	292	193	384	3.3	0.6	6.8	4.2	1.62	13	0.65	67.3	4.6	189	95	70	102
875	1	13458884	04/03/2020	2	447	396	58	1	-11.4	19.5	11.9	70	164	94	0.221849	0.154902	8.33333	9.66667	1	1	1	30	30	40	40	#NULL!	7	0	0	#NULL!	25	18	23	189	224	339	#NULL!	0.9	7.3	4.5	1.61	14	0.88	69.6	7.1	186	86	73	103
876	1	13464959	04/07/2020	2	353.25	321	68	0	-11	19.6	26.1	77	110	64	0.09691	0	15.3333	15	0	0	0	30	30	40	40	#NULL!	5.5	0	0	#NULL!	16	9	12	234	192	306	#NULL!	1	7.4	4.3	1.39	13	0.74	59.4	5.5	247	116	51	176
879	1	13479948	03/25/2020	2	433.25	385	72	1	17.2	25.8	21.6	95.9	144	90	-0.176091	0.30103	12	13.3333	1	1	1	40	35	40	40	1.012	5	0	100	0	16	13	27	211	194	306	9.6	1	7.4	4.4	1.47	28	2.12	25	6	227	195	73	132
880	1	13482182	11/07/2019	2	368.25	333	59	1	8	23.8	20	76.2	148	100	-0.176091	-0.176091	13	14.3333	0	0	0	30	30	40	40	1.018	7.5	0	0	0	24	26	72	210	175	271	8.6	1.1	6.9	4.2	1.56	9	0.68	91.8	4.4	167	50	91	69
886	1	13493947	12/09/2019	2	462	408	58	1	-3.2	21.3	21.8	78.8	128	82	#NULL!	0.522879	#NULL!	12.6667	0	0	0	30	30	40	40	1.01	7	0	0	0	34	37	34	191	167	386	4.3	0.8	7.4	4.8	1.85	17	1.04	57.9	4.8	191	99	55	114
887	1	13497185	01/15/2020	2	253.25	241	64	0	-4.3	21	24.9	76.3	144	82	0.221849	0	14.3333	15	0	0	0	30	30	40	40	1.013	5.5	0	0	0	20	13	13	239	208	354	4.5	1	6.8	4.1	1.52	17	0.69	65.2	4.4	275	54	83	177
888	2	13497994	12/23/2019	2	310.75	287	48	0	-7.4	20.4	28.2	68.5	100	70	-0.176091	-0.0791812	15	13.6667	0	0	0	30	30	40	40	1.016	6	0	0	0	14	14	14	130	183	278	7.9	0.9	7.5	4.5	1.5	18	0.63	78.2	4.8	219	48	80	128
891	1	13502626	12/23/2019	2	484.5	426	49	1	8.3	23.8	25.4	85.4	112	74	0.0457575	0	9.33333	10.6667	0	0	0	30	30	40	40	1.017	5.5	0	0	0	23	24	29	193	178	422	6.4	1.1	7.4	4.5	1.55	20	0.95	67.1	7.6	227	97	80	132
893	1	13511620	11/25/2019	2	307	284	58	1	-16.8	18.3	12.9	74	114	74	-0.0791812	-0.176091	13.6667	11.3333	0	0	0	30	30	40	40	1.02	6.5	0	0	0	17	14	30	236	148	308	13.3	0.9	7.3	4.2	1.35	17	0.81	76.1	6.2	208	71	117	86
894	1	13514269	11/22/2019	2	374.5	338	53	1	9.7	24.1	24.8	91.7	142	82	-0.176091	-0.0791812	13	15	0	0	0	30	30	40	45	1.024	6	0	0	0	22	26	33	176	166	302	5.6	2.7	7.1	4.4	1.63	17	1.05	58.8	6.8	236	178	57	146
896	1	13535031	04/10/2020	2	265.75	251	38	0	-9.7	19.9	22	74.1	100	56	-0.0791812	-0.176091	10.3333	9.33333	0	0	0	30	30	40	40	#NULL!	8	0	0	#NULL!	18	12	9	133	193	230	#NULL!	0.4	6.1	3.5	1.35	9	0.54	99	3.7	261	39	113	142
898	1	13537134	10/23/2019	2	368.25	333	55	1	-12.9	19.2	13	70	110	78	0.154902	0	8.66667	9	0	0	0	30	30	40	40	1.017	6	0	0	0	34	22	45	194	202	234	4.3	1	6.5	4.3	1.95	17	0.83	75.3	4.4	195	75	109	75
900	2	13545542	10/24/2019	2	277	260	72	0	-3.6	21.2	26.8	75.5	122	68	0	0.09691	15	16	0	0	0	30	30	40	45	1.01	6	0	0	0	17	7	16	262	173	310	11.2	0.8	7.3	4.4	1.52	11	0.51	87.7	3.8	236	79	96	132
903	1	13553190	03/16/2020	2	397	356	62	1	-4.3	21.1	22	83.1	126	80	#NULL!	#NULL!	8.33333	8	0	0	0	30	30	40	40	1.023	6.5	0	0	0	14	12	32	187	151	310	6.2	0.4	7	4	1.33	18	0.83	72.8	5.7	204	105	53	138
904	1	13553401	03/16/2020	2	758.25	645	55	0	-20.2	17.6	20	70.2	104	68	-0.0791812	-0.0791812	15.3333	14.6667	0	0	0	30	30	40	40	1.02	5.5	0	0	0	24	14	14	124	190	347	5.5	0.7	7.5	4.5	1.5	18	0.66	71.5	4.2	260	41	86	165
906	1	13555213	03/03/2020	2	269.5	254	50	1	15.6	25.4	19	90	108	70	0.0457575	0.221849	14	15	0	0	0	30	30	40	40	1.024	6	0	0	0	17	22	19	257	200	433	8.5	0.7	7	4	1.33	15	1.13	55.2	6.2	207	51	59	137
907	1	13556241	09/19/2019	2	289.5	270	49	1	2.3	22.5	17.8	75.5	134	90	-0.176091	-0.0791812	14.6667	16	0	0	0	30	30	40	40	1.013	5.5	0	0	0	17	12	28	156	162	352	5.6	1.1	7.4	4.5	1.55	16	1.21	51.5	7.2	261	92	68	169
908	1	13557087	11/07/2019	2	278.25	261	56	1	32.5	29.2	27.1	96.4	164	92	-0.176091	-0.176091	16.6667	17	0	0	0	30	30	40	40	1.016	6	0	0	0	22	24	34	205	206	437	5.9	0.9	7.2	4.4	1.57	16	0.8	78	5.4	240	103	53	168
909	1	13564629	02/10/2020	2	883.25	745	55	0	-28.3	15.8	15.5	62.9	104	60	-0.0791812	0	12.6667	13	0	0	0	30	30	40	40	1.03	5.5	0	10	0	25	22	13	119	223	193	5.3	1.8	6.5	4	1.6	10	0.62	76.6	4.4	293	62	119	163
910	1	13572018	11/29/2019	2	413.25	369	65	1	-4.7	21	19.7	76.4	104	68	-0.0791812	-0.176091	10	10	0	0	0	30	30	40	40	1.015	6.5	0	0	0	19	16	20	125	168	248	4.8	1	7.4	4.6	1.64	16	0.78	76.8	4.5	237	98	83	137
911	1	13572066	04/07/2020	2	557	484	69	0	-3.5	21.2	24	73	126	70	0.154902	0.154902	11.3333	11	0	0	0	30	30	40	40	#NULL!	6	0	0	#NULL!	19	16	13	244	177	413	#NULL!	0.7	6.7	4.3	1.79	17	0.65	68.1	3.7	225	119	73	132
913	1	13579375	02/14/2020	2	263.25	249	59	1	8.4	23.9	23.5	88.9	150	110	0.09691	-0.176091	13.3333	15.3333	0	0	0	30	30	40	40	1.018	7.5	0	0	0	17	13	15	134	198	419	7	0.8	7.3	4.2	1.35	12	0.8	76.8	4.6	217	73	51	152
914	1	13604917	02/12/2020	2	425.75	379	55	0	-15.4	18.6	23.9	71.8	92	60	-0.176091	-0.0791812	8	9	0	0	0	30	30	40	40	1.023	5.5	0	0	0	22	15	17	222	165	260	7.5	0.9	6.9	4.4	1.76	20	0.66	71.5	4.5	195	57	103	83
916	1	13620955	11/28/2019	2	272	256	47	0	25.8	27.7	38	95.9	112	76	0	0	22.6667	18.6667	0	0	0	30	30	40	40	1.027	5.5	0	0	0	17	13	22	195	130	399	9.6	0.8	7.7	4.3	1.26	11	0.59	84.5	6.2	201	116	61	118
917	1	13623991	10/07/2019	2	387	348	68	0	1.6	22.4	29.8	85.5	146	96	0.39794	1	15.6667	15.6667	0	0	0	30	30	40	40	1.012	7.5	0	0	0	17	14	18	228	192	351	8.8	0.9	7.3	4.4	1.52	13	0.65	68.4	6.5	224	112	66	142
918	1	13624050	02/20/2020	2	303.25	281	60	0	2.4	22.5	30.8	81.2	140	80	0.09691	0.30103	12.3333	11	0	0	0	30	30	40	40	1.013	6.5	0	0	0	18	24	28	280	222	428	3.5	1.2	7.2	4.2	1.4	15	0.51	92.4	4.2	246	116	61	164
919	1	13629771	02/25/2020	2	420.75	375	65	1	3.6	22.8	18.4	80.5	106	64	0.09691	0	10.6667	10.6667	0	0	0	30	30	40	40	1.03	5.5	0	0	0	23	15	12	204	144	280	7.4	0.7	6.6	4.1	1.64	21	0.87	68.1	4.9	173	64	60	102
920	1	13632309	11/19/2019	2	314.5	290	43	1	-8.5	20.1	18.6	76	112	78	-0.0791812	0	11.6667	10.6667	0	0	0	30	30	40	40	1.027	5.5	0	0	0	25	20	97	206	178	307	6.1	1.6	7.4	4.5	1.55	19	1.08	60.6	7.3	253	58	69	173
921	1	13641633	10/02/2019	2	278.25	261	38	1	15.9	25.5	26.4	86.6	108	76	-0.176091	-0.0791812	9.33333	10.3333	0	0	0	30	30	40	40	1.009	7.5	0	0	0	20	29	55	276	147	409	10.4	0.6	7.2	4.5	1.67	11	0.79	88.4	3.7	319	203	52	239
922	2	13650789	11/01/2019	2	388.25	349	62	1	-3.8	21.2	14.6	79.8	122	74	0.69897	0.69897	13.3333	11.6667	0	0	0	30	30	40	40	1.009	7.5	0	0	0	17	12	22	195	170	331	6.9	0.8	7.1	4.2	1.45	8	0.74	82.5	5.4	200	104	57	125
924	1	13667108	04/06/2020	2	409.5	366	61	0	14.6	25.2	34.2	90.5	128	78	0	-0.0791812	9.66667	11.6667	0	0	0	30	30	40	40	#NULL!	5.5	0	0	#NULL!	23	26	22	236	197	324	#NULL!	0.7	7.2	4.1	1.32	14	0.66	69.4	5.3	264	103	63	182
925	1	13671145	01/08/2020	2	702	600	62	0	-3.2	21.3	24.2	74.5	108	78	-0.176091	-0.176091	16.3333	15	0	0	0	30	30	40	40	1.015	5.5	0	0	0	33	38	34	175	227	307	8	1	7.1	4.3	1.54	15	0.53	87.8	5.3	217	104	66	131
928	1	13692180	09/24/2019	2	523.25	457	53	0	-21.7	17.2	16.9	64.5	90	58	-0.176091	-0.176091	8.66667	8.66667	0	0	0	30	30	40	40	1.008	7	0	0	0	24	19	28	229	162	285	4.3	0.8	6.5	4.2	1.83	15	0.74	63.7	4.5	238	58	102	128
929	1	13695424	02/19/2020	2	355.75	323	42	1	9.4	24.1	33.6	87.6	124	80	-0.0791812	0	11	11.3333	0	0	0	30	30	40	40	1.015	6	0	0	0	26	29	23	150	187	456	7.1	1.1	7.4	4.8	1.85	11	0.89	75.4	7.4	224	113	47	160
930	1	13702689	03/04/2020	2	212	208	58	1	5.7	23.2	22.1	83	142	90	-0.176091	-0.176091	13	13	0	0	0	30	30	40	45	1.023	6	0	0	0	20	27	23	197	206	376	7.9	0.9	7.1	4	1.29	12	0.89	68.7	6.4	217	439	36	110
932	1	13707090	11/26/2019	2	599.5	518	55	0	-10.3	19.7	25.4	78	106	60	0	-0.0791812	14.3333	15.6667	0	0	0	30	30	40	40	1.007	5.5	0	0	0	32	35	16	187	167	314	9.3	0.5	7.5	4.4	1.42	15	0.61	77.9	5	216	80	92	115
934	1	13714872	03/18/2020	2	409.5	366	59	1	13.5	25	25.4	85.6	102	72	-0.176091	-0.0791812	11.6667	9.66667	0	0	0	30	30	40	40	1.006	6.5	0	0	0	34	40	21	222	202	392	6	1.5	7.4	4.7	1.74	9	0.83	73.8	5.3	227	135	49	151
935	2	13721491	12/09/2019	2	265.75	251	50	1	11.4	24.5	19.9	87.5	122	80	0	-0.176091	10	12	0	0	0	30	30	40	40	1.014	5.5	0	0	0	27	36	53	224	202	463	20.4	0.7	8.1	4.2	1.08	17	0.95	66.8	7.4	264	174	40	188
937	1	13736030	07/01/2020	2	294.5	274	62	1	29.8	28.6	23.3	100.4	108	70	0.0457575	-0.176091	7	8	0	0	0	30	30	40	40	#NULL!	5.5	0	0	#NULL!	13	11	15	117	168	310	#NULL!	0.8	7	4	1.33	16	0.83	72.7	5.6	221	55	81	131
938	1	13747291	02/20/2020	2	540.75	471	57	0	-19.7	17.7	19.8	66.2	110	82	0	-0.0791812	13.3333	15.6667	0	0	0	30	30	40	40	1.016	6	0	0	0	28	20	15	370	186	370	14.4	1	8.6	4.6	1.15	16	0.5	95.9	4.5	200	44	90	101
939	1	13747694	03/18/2020	2	533.25	465	70	1	21.4	26.7	27.3	96.5	94	72	0.0457575	0.0457575	9.66667	11.3333	0	0	0	30	30	45	45	1.024	5	0	0	0	37	50	57	202	240	372	9.5	0.7	7.2	4.2	1.4	20	0.92	62.8	8.4	215	140	59	136
943	1	13757561	12/18/2019	2	404.5	362	71	0	4.3	23	28.1	87.7	128	70	0.154902	0.30103	11.3333	10.3333	0	0	0	30	30	40	40	1.01	5.5	0	0	0	20	23	25	191	178	325	11.3	1	7.3	4.2	1.35	12	0.52	86.2	3.8	172	69	65	92
944	1	13758295	11/07/2019	2	430.75	383	74	0	-5.6	20.8	26.4	80.2	132	72	0.0457575	0	14.3333	13.3333	0	0	0	30	30	40	40	1.01	6.5	0	0	0	18	19	19	169	121	283	6.1	0.7	7.5	4.6	1.59	16	0.82	51.8	5.3	237	103	72	148
946	1	13767439	01/24/2020	2	367	332	61	1	-2.9	21.3	16.4	73.7	112	78	-0.0791812	-0.0791812	10.6667	10	0	0	0	30	30	40	40	1.02	8	0	0	0	22	26	21	316	150	313	11.2	0.8	7.4	4.4	1.47	17	0.87	69.4	5.5	211	169	48	134
948	1	13778530	10/01/2019	2	425.75	379	54	0	-3.9	21.1	25.3	80.3	100	58	0.09691	1	13.3333	15.6667	0	0	0	30	30	40	40	1.029	7	0	0	0	15	8	15	115	169	257	7.8	0.4	6.9	4	1.38	18	0.78	59.9	4.2	203	62	81	113
949	1	13803566	11/18/2019	2	164.5	170	61	1	9.2	24	22	87.8	118	76	#NULL!	0.522879	12.6667	15.3333	0	0	0	30	30	40	40	1.024	5	0	0	0	21	28	29	112	168	320	7.3	0.8	6.6	4.4	2	25	1.32	44	5.6	190	259	36	113
951	2	13812650	11/18/2019	2	373.25	337	62	0	2	22.4	30.3	88.2	118	70	0.0457575	0	10.3333	8.66667	0	0	0	90	50	99	60	1.028	6.5	0	0	0	20	13	18	230	184	358	9.5	0.9	7.1	4.3	1.54	19	0.84	53.1	4.4	226	77	83	129
952	1	13816600	02/27/2020	2	485.75	427	65	0	2.9	22.6	29.4	87.5	120	70	0.0457575	0.09691	11	12	0	0	0	30	30	40	40	1.021	6	0	0	0	33	50	27	238	219	327	3.8	0.8	6.6	4.3	1.87	19	0.56	81.6	3.6	154	32	68	78
954	1	13817527	10/30/2019	2	414.5	370	56	1	37.1	30.2	34.4	95.8	134	84	-0.0791812	-0.176091	15	14.3333	0	0	0	30	30	40	60	1.013	5.5	0	0	0	17	24	30	294	176	465	5.3	0.6	7.8	4.6	1.44	18	0.9	68.6	5.8	293	292	107	164
955	1	13820438	12/23/2019	2	188.25	189	58	1	0.7	22.1	20.8	80.2	118	80	-0.0791812	0.0457575	14.3333	14.6667	0	0	0	30	30	40	40	1.015	6	0	0	0	32	36	43	317	304	317	4.5	1	7.1	4.2	1.45	16	1.2	49.5	8.2	201	143	68	114
958	1	13829772	02/04/2020	2	297	276	70	1	2.2	22.5	17.6	81.1	118	68	-0.0791812	0.0457575	8	8.33333	0	0	0	30	30	40	40	1.02	5.5	0	0	0	27	35	13	261	171	283	8.8	1.4	6.9	4.4	1.76	18	0.71	83.4	5.9	192	44	47	133
959	1	13832036	11/12/2019	2	534.5	466	67	1	7.7	23.7	21.3	85.4	118	66	0.09691	-0.0791812	9	8.33333	0	0	0	45	50	40	40	1.018	7.5	0	10	0	16	16	13	187	168	325	12.2	0.5	7.3	4	1.21	13	0.79	75.1	4.4	198	100	54	132
960	1	13835315	10/31/2019	2	440.75	391	65	0	-20.9	17.4	17.2	71	120	66	0	0	13	14.6667	0	0	0	30	30	40	40	1.011	6	0	0	0	24	36	33	176	266	256	6.5	1	7.3	4.7	1.81	18	0.52	88.4	4.2	257	49	112	142
962	1	13840931	12/03/2019	2	438.25	389	60	0	-11.7	19.4	24.7	78.7	124	70	-0.0791812	-0.0791812	14.3333	17.6667	0	0	0	30	30	40	40	1.01	5.5	0	0	0	22	20	19	267	183	338	13.4	0.9	7.4	4.2	1.31	8	0.48	98.8	4.9	204	82	80	109
966	1	13861041	01/17/2020	2	507	444	62	1	-15.7	18.5	11.3	67.5	102	68	0	-0.0791812	10.3333	10	0	0	0	30	30	40	45	1.024	6	0	0	0	27	16	22	121	194	222	4	0.9	6.4	4.1	1.78	17	0.68	90.5	5.2	259	39	154	101
967	1	13861606	10/28/2019	2	607	524	72	1	-6.9	20.5	18.5	79.8	132	80	-0.176091	-0.0791812	16	16.3333	0	0	0	30	30	40	40	1.011	5.5	0	0	0	15	16	25	132	179	270	11.8	1	7.2	4.2	1.4	15	0.86	67.1	5.9	256	59	93	155
968	1	13862696	03/13/2020	2	612	528	59	1	-5.1	20.9	16.3	78.8	124	80	0	0.154902	10.3333	10	0	0	0	30	30	40	40	1.024	6	0	0	0	22	24	47	209	180	293	9.7	1.2	7.2	4.3	1.48	16	0.92	65.9	4.5	181	142	48	110
969	1	13863900	12/23/2019	2	458.25	405	66	1	1	22.2	19.5	79.4	126	80	0.09691	0.0457575	15	13.6667	0	0	0	30	30	40	40	1.021	5.5	0	0	0	39	43	60	407	223	340	7.8	0.8	7.7	4.5	1.41	19	0.86	68.7	7.7	219	129	80	120
972	1	13870099	03/10/2020	2	282	264	73	0	7.5	23.6	34.8	85	122	64	0	0.0457575	13	13.6667	0	0	0	30	30	40	40	1.024	5	0	0	0	19	9	25	245	202	430	12.4	0.5	7.5	4.3	1.34	20	0.62	70.6	5.3	195	137	44	123
974	2	13876108	12/13/2019	2	333.25	305	44	1	-2	21.6	19.8	79	114	62	0	0	12	13	0	0	0	30	30	40	40	1.025	5	0	0	0	19	26	14	206	194	315	6.6	0.9	7.2	4.6	1.77	17	0.91	72.6	5.8	220	76	60	145
975	1	13877525	09/18/2019	2	399.5	358	69	1	-4	21.1	16.6	86	126	74	-0.176091	-0.0791812	11.3333	13.6667	0	0	0	30	30	55	60	1.021	6.5	0	0	0	18	12	17	237	158	332	2.2	0.8	6.6	4.1	1.64	17	0.93	62.3	5.8	205	90	76	114
976	2	13879273	10/25/2019	2	680.75	583	53	1	-4	21.1	24	85.4	114	72	-0.176091	-0.176091	14	12.6667	0	0	0	30	30	40	40	1.011	7	0	0	0	21	27	31	290	132	195	8.9	1	6.9	4.2	1.56	12	0.8	79.2	4.8	171	83	43	112
977	1	13884970	01/17/2020	2	577	500	61	0	-4.6	21	23.2	76.4	106	64	-0.0791812	0.0457575	11.3333	12	0	0	0	30	30	40	40	1.019	5.5	0	0	0	23	19	15	295	186	309	5.2	0.8	6.7	4.1	1.58	13	0.47	100.6	3.7	240	77	91	135
979	1	13890835	10/25/2019	2	209.5	206	54	0	-15.9	18.5	20.5	68.9	82	58	0.0457575	-0.0791812	10.6667	8.66667	0	0	0	30	30	40	40	1.011	6	0	0	0	20	12	16	196	184	576	5.5	1.1	7.2	4.6	1.77	13	0.55	87.7	3.8	216	77	82	122
982	1	13900783	11/20/2019	2	295.75	275	52	1	-10.1	19.8	14.8	69.1	124	80	-0.176091	-0.0791812	17.6667	17.6667	0	0	0	30	30	40	40	1.013	6	0	0	0	33	21	47	141	223	355	3.6	0.7	6.9	4.4	1.76	11	0.82	77.5	6.4	237	77	116	119
983	1	13902192	03/18/2020	2	224.5	218	51	1	21.5	26.7	27.6	88.7	122	74	-0.0791812	0	10.3333	10.6667	0	0	0	40	40	55	50	1.011	6	0	0	0	29	31	25	310	194	394	6	1.4	7.4	4.4	1.47	11	0.85	75	7.1	204	70	64	128
984	1	13902680	02/18/2020	2	749.5	638	76	0	12.2	24.7	36.2	88.2	126	74	0.09691	0	14.3333	13.3333	0	0	0	30	30	40	40	1.013	7.5	0	0	0	22	21	38	269	215	357	15.7	1	7.5	4.3	1.34	13	0.68	63.1	3.7	276	77	90	175
985	1	13902788	04/01/2020	2	715.75	611	67	0	16.1	25.5	32.2	81.4	110	80	0.0457575	0.0457575	13.6667	14	0	0	0	30	30	40	40	#NULL!	6	0	0	#NULL!	19	19	21	159	163	353	#NULL!	0.7	6.8	4.1	1.52	17	0.75	58.8	5.3	290	86	87	187
986	1	13904281	01/07/2020	2	423.25	377	48	0	-17.1	18.2	20.8	68.8	100	60	-0.0791812	-0.0791812	10.6667	10.6667	0	0	0	30	30	40	40	1.022	6.5	0	0	0	17	21	14	176	145	268	10.5	0.9	6.8	4.2	1.62	15	0.67	73.1	2.8	231	44	95	123
987	1	13904474	04/03/2020	2	263.25	249	72	1	11.1	24.5	21.1	87.5	126	76	0.154902	0	15.6667	15.3333	0	0	0	30	30	65	70	#NULL!	6	0	0	#NULL!	17	16	25	169	171	286	#NULL!	1.1	7	3.9	1.26	16	0.8	72.6	6.1	206	77	63	128
988	1	13904555	02/10/2020	2	589.5	510	72	1	5.3	23.2	18.8	88	128	70	0.154902	0.154902	8	8	0	0	0	30	30	40	40	1.006	6	0	0	0	24	20	28	220	194	348	8.8	0.9	7.4	4.2	1.31	20	1.01	56.2	7.4	238	50	58	171
989	1	13906126	03/11/2020	2	290.75	271	45	0	20.2	26.5	31.6	90.5	116	62	0.0457575	-0.0791812	16	12	0	0	0	30	30	40	40	1.019	5.5	0	0	0	14	11	12	205	169	209	11.5	0.7	6.8	4	1.43	9	0.56	90.6	2.4	130	29	47	78
990	2	13911577	10/08/2019	2	415.75	371	52	1	-7.6	20.3	16.4	76.4	104	62	0	-0.0791812	12.3333	13.6667	0	0	0	30	30	40	40	1.013	7.5	0	0	0	17	21	75	249	165	256	5.2	2.4	7.1	4.2	1.45	15	0.84	75.5	4	206	68	114	91
991	1	13918449	01/30/2020	2	442	392	69	0	-7.4	20.4	24.7	71.8	112	70	0.154902	0.154902	17	16	0	0	0	30	30	40	40	1.015	6.5	0	0	0	17	12	37	167	192	391	10.7	1	7.1	4.4	1.63	13	0.59	75.8	3.8	249	89	104	132
996	1	13936853	01/30/2020	2	715.75	611	71	1	-13.1	19.1	15.6	72.8	132	76	-0.0791812	-0.0791812	16.3333	15	0	0	0	30	30	50	60	1.023	5.5	0	0	0	16	16	26	216	173	367	14.4	0.8	7.7	4.1	1.14	19	0.84	69.1	6.5	208	136	71	115
997	1	13946362	11/14/2019	2	303.25	281	50	1	-13.8	19	18.7	74.4	102	60	0.0457575	0.09691	10.3333	10.3333	0	0	0	30	30	40	40	1.017	6	0	0	0	17	22	19	168	143	379	8.6	1	7	4.4	1.69	14	0.84	76.3	5.6	169	42	70	92
998	1	13949512	03/04/2020	2	783.25	665	70	0	27	27.9	36.1	86.2	112	68	0.39794	0.221849	13.3333	12.3333	0	0	0	30	30	40	40	1.011	5	0	0	0	20	17	27	164	185	396	12.5	1.2	7.9	4.2	1.14	13	0.71	61.6	4.2	251	185	55	168
999	1	13950916	01/16/2020	2	253.25	241	61	1	9.9	24.2	24.3	86	148	96	0.154902	0	11.6667	13.3333	0	0	0	30	30	40	40	1.019	7	0	0	1	11	9	31	204	134	304	4.4	0.9	6.7	4.2	1.68	10	0.75	81.6	4.7	227	60	79	137
1000	1	13955670	04/02/2020	2	459.5	406	53	1	20.8	26.6	29.1	98	130	82	0.0457575	0.0457575	9.66667	10.6667	0	0	0	30	30	40	60	#NULL!	7.5	0	0	#NULL!	24	35	137	350	208	402	#NULL!	0.5	8.1	4.5	1.25	15	0.74	86.2	6.4	282	177	100	142
1007	1	13987754	03/13/2020	2	282	264	44	1	42.4	31.3	33	106	118	78	0.522879	0.39794	13	12	0	0	0	30	30	40	40	1.016	5.5	0	0	0	26	53	104	237	177	583	11.1	0.8	7.1	4.1	1.37	14	0.93	70.9	7.7	199	637	33	70
1008	1	13991337	02/03/2020	2	328.25	301	50	1	3.6	22.8	17.9	80.2	126	78	0	0	21.6667	18.6667	0	0	0	30	30	40	40	1.03	5.5	0	0	0	18	20	25	242	166	388	2.6	1.1	6.8	4.4	1.83	17	0.9	70.8	4.7	227	69	74	141
1010	1	14026920	10/18/2019	1	394.5	354	57	0	33.1	29.3	40	105.5	124	70	0.39794	0.522879	8.66667	9.33333	0	0	0	30	30	40	40	1.011	5	0	0	0	17	19	16	116	213	330	5.2	0.7	6.9	4	1.38	13	0.72	64.3	5.4	201	100	64	124
1011	1	14029403	03/16/2020	2	293.25	273	46	0	3.7	22.8	36	79.8	92	58	-0.0791812	-0.176091	12.3333	12.6667	0	0	0	30	30	40	40	1.017	6	0	0	0	20	10	17	204	141	282	9.5	0.4	7.2	4.2	1.4	7	0.53	95.6	3.9	183	89	62	108
1013	1	14034143	02/05/2020	2	474.5	418	64	0	31	28.8	39.8	95.2	124	70	0.221849	0.09691	11.3333	12	0	0	0	30	30	40	40	1.015	6	0	0	0	22	26	16	172	209	349	10.7	0.8	7	4.2	1.5	14	0.6	76	5.3	185	164	63	107
1014	1	14034367	02/04/2020	2	244.5	234	66	1	-0.5	21.9	17	83.6	126	84	-0.176091	-0.176091	13.3333	12.6667	1	1	1	30	30	40	40	1.016	5.5	0	0	0	21	19	20	198	187	285	12.5	0.8	7	4.2	1.5	23	1.34	42.3	7.1	225	138	46	161
1015	1	14040946	02/21/2020	2	1169.5	974	63	0	-13.7	19	22.9	77.5	106	62	-0.0791812	0.0457575	11	10.6667	0	0	0	30	30	40	40	1.012	6.5	0	0	0	25	16	12	188	159	258	5.7	1.2	6.9	4.3	1.65	16	0.75	59.8	5.4	254	41	100	146
1016	1	14044055	02/21/2020	2	853.25	721	68	1	3.5	22.8	22	81.4	108	72	-0.0791812	0.09691	11.3333	10.3333	0	0	0	30	30	40	40	1.008	5	0	0	0	23	24	15	138	162	332	4.9	1.1	6.7	4.2	1.68	13	1.02	56.5	7	215	50	63	139
1018	1	14048832	02/21/2020	2	312	288	61	1	1.7	22.4	17.7	77.6	128	82	-0.0791812	0.0457575	11.6667	10.6667	0	0	0	30	30	40	40	1.015	7.5	0	0	0	18	19	27	175	177	405	2.8	0.9	7.8	4.7	1.52	13	1.03	57.7	6.7	245	104	121	109
1019	2	14079694	09/18/2019	2	313.25	289	41	1	10	24.2	23.5	86.5	116	68	-0.176091	-0.176091	12.3333	13	0	0	0	30	30	40	40	1.015	6.5	0	0	0	29	38	38	170	191	407	6	1.4	7.3	4.6	1.7	14	0.82	83	5.9	208	115	61	126
1020	1	14083537	12/05/2019	2	452	400	73	0	13.4	24.9	32.7	86.9	130	82	-0.176091	0	9.33333	10	0	0	0	30	30	50	40	1.013	6	0	0	0	17	16	18	262	151	257	11.7	0.9	6.7	4	1.48	12	0.6	73.2	6.2	225	104	74	133
1022	1	14086248	03/11/2020	2	592	512	69	0	-5	20.9	23.6	74.2	162	60	0.154902	0.0457575	15.6667	16	0	0	0	30	30	40	40	1.016	7.5	0	0	0	29	25	23	222	220	317	7.1	0.6	7.2	4.5	1.67	21	0.88	48.9	5.2	212	102	69	123
1025	1	14118310	11/26/2019	2	744.5	634	68	0	-9.1	20	21.3	69.5	118	78	0.154902	0.0457575	10.3333	11.3333	0	0	0	30	30	40	40	1.007	7	0	0	0	23	22	13	146	214	509	4.4	0.5	6.6	4.3	1.87	14	0.56	80.5	4.4	232	51	88	139
1026	1	14139212	12/10/2019	2	424.5	378	49	1	18.8	26.1	22.5	85.9	134	84	0.221849	-0.176091	9.66667	11.6667	0	0	0	30	30	40	40	1.01	5.5	0	0	0	18	17	8	293	168	383	13.5	1.3	7.1	4.2	1.45	9	0.88	73	5.1	177	65	60	106
1028	1	14156521	02/26/2020	1	297	276	45	0	13.6	25	32.9	82	138	86	0	-0.0791812	11.3333	10.6667	0	0	0	30	30	40	40	1.022	6.5	0	0	0	21	14	9	119	180	328	11.1	0.5	7	4.3	1.59	14	0.55	92.5	3	185	88	60	112
1029	2	14161048	10/25/2019	2	439.5	390	58	0	-18	18	19.3	65.5	110	62	-0.176091	-0.176091	14.6667	16	0	0	0	30	30	40	40	1.023	5	0	0	0	30	20	16	157	208	390	3.8	0.7	7.4	4.7	1.74	15	0.62	75.4	3.7	249	54	118	125
1030	1	14162451	03/27/2020	2	365.75	331	55	0	-15.6	18.6	18.7	65.8	90	64	0.0457575	0.09691	9.33333	9.33333	0	0	0	30	30	40	40	1.013	6.5	0	0	0	17	12	14	221	195	248	10.3	0.8	7.1	4.2	1.45	12	0.49	99	3.4	235	30	87	141
1031	2	14168780	12/09/2019	2	630.75	543	64	1	16	25.5	28.6	87.2	94	68	-0.176091	-0.0791812	13.3333	12	0	0	0	30	30	55	55	1.025	5.5	0	0	0	19	21	35	241	182	353	7.4	0.9	6.7	4.1	1.58	16	0.83	72.1	5.4	227	119	56	150
1033	1	14179624	02/28/2020	2	357	324	61	0	3.1	22.7	31.3	85.3	144	80	-0.0791812	-0.176091	10	9.66667	0	0	0	30	30	40	40	1.012	6.5	0	0	0	19	12	16	249	186	432	12.8	0.8	7.7	4.5	1.41	16	0.85	52.6	4	245	90	63	170
1034	2	14183417	09/27/2019	2	560.75	487	42	1	-8.2	20.2	16.6	76.5	106	60	-0.176091	-0.176091	12.3333	11.6667	0	0	0	30	30	40	40	1.013	5.5	0	0	0	20	38	39	241	164	375	2.9	1	6.7	4.2	1.68	14	0.84	80.2	5.6	203	100	38	147
1036	1	1418961	10/02/2019	2	262	248	40	1	38.1	30.4	31	100.5	118	76	0.39794	0.39794	13.6667	14.3333	0	0	0	30	30	40	40	1.026	5.5	0	0	0	25	35	36	169	157	370	3.9	1.9	7.4	4.8	1.85	16	0.91	74.6	6.6	164	221	38	97
1037	1	14191758	11/26/2019	2	367	332	50	0	-16.7	18.3	19.9	65	94	52	0.221849	0.154902	9	8.66667	0	0	0	30	30	40	40	1.007	6	0	0	0	20	12	22	162	171	271	9.5	0.8	6.9	4.2	1.56	8	0.68	71.1	2.8	227	54	125	98
1038	1	14196429	01/24/2020	2	453.25	401	67	0	10.7	24.4	30.6	89.8	128	76	-0.0791812	-0.0791812	10	10.3333	0	0	0	30	30	40	50	1.01	6	0	0	0	17	18	38	260	197	421	5.5	0.8	7.2	4.3	1.48	13	0.61	73.7	4.9	158	89	70	76
1039	2	14208824	11/28/2019	2	307	284	56	1	6.2	23.3	21.2	83.7	138	100	0.69897	0.09691	14	17	0	0	0	30	30	40	40	1.011	6.5	0	0	0	23	23	24	175	184	409	8.5	0.7	7.6	4.6	1.53	13	1.07	56.7	6.5	205	151	52	132
1040	2	14211105	10/25/2019	2	317	292	50	0	-8.7	20.1	25.5	75	110	66	-0.176091	-0.176091	13.6667	14.3333	0	0	0	30	30	40	40	1.009	5.5	0	0	0	17	9	15	203	145	266	10.3	0.9	7.2	4.1	1.32	13	0.68	71.1	4.3	209	63	72	133
1041	1	14211928	04/07/2020	2	299.5	278	54	0	-10.6	19.7	22.1	68	118	80	-0.176091	-0.0791812	14.6667	15.6667	0	0	0	30	30	40	40	#NULL!	5.5	0	0	#NULL!	18	14	27	154	153	335	#NULL!	1	7.5	4.6	1.59	10	0.71	66.3	4	283	112	89	179
1043	1	14212200	12/24/2019	2	510.75	447	59	0	-4.9	20.9	23.8	78	108	76	0.154902	0.0457575	9.33333	10.3333	0	0	0	30	30	40	40	1.007	6	0	0	0	18	12	23	156	184	352	3.5	0.8	6.7	4	1.48	12	0.64	72.5	4.3	258	90	92	155
1044	1	14213100	11/20/2019	2	189.5	190	54	1	-4.8	21	17.5	83.5	126	84	-0.0791812	-0.0791812	8	9.33333	0	0	0	30	30	40	40	1.025	6	0	0	0	20	25	18	218	149	300	8.1	0.5	7	4.4	1.69	14	0.86	72.8	6.2	170	63	63	97
1045	2	14247920	12/20/2019	2	362	328	52	0	44	31.7	44.6	102.8	124	68	-0.176091	0	13	11	0	0	0	30	30	40	40	1.011	6	0	0	0	13	14	15	184	153	357	4.3	0.9	6.8	4.2	1.62	12	0.58	83.7	5.3	248	185	43	167
1046	2	14250263	12/20/2019	2	543.25	473	62	0	17.5	25.8	31.2	85.6	108	74	0.0457575	0.0457575	13.3333	13.3333	0	0	0	30	30	40	40	1.006	5	0	0	0	17	16	21	213	175	474	7.1	1.2	7.4	4.3	1.39	11	0.88	50.4	5.6	227	318	44	136
1047	1	14279289	11/27/2019	2	423.25	377	54	1	-1.1	21.7	15.7	77.5	112	82	-0.0791812	-0.0791812	9.66667	10.3333	0	0	0	30	30	40	40	1.027	7	0	0	1	17	14	40	220	154	275	7.9	1.1	6.6	4.2	1.75	15	0.82	76.7	3.1	171	42	80	83
1048	1	14296276	12/17/2019	2	497	436	72	0	-17.7	18.1	19.7	74.1	126	78	-0.0791812	-0.0791812	12	12.6667	1	1	1	30	30	40	40	1.021	6.5	0	0	0	19	13	21	200	200	237	7.6	0.8	7	4	1.33	21	0.72	60.2	4.1	193	63	89	92
1049	2	14298561	12/25/2019	2	577	500	59	0	27.8	28.1	39.1	97.9	128	84	0	-0.176091	12.3333	13.3333	0	0	0	30	30	40	40	1.023	6	0	0	0	18	27	17	170	209	322	5.5	0.9	7.2	3.9	1.18	15	0.71	64.7	2.5	220	67	70	140
1051	1	14307268	02/05/2020	2	413.25	369	54	1	-5.1	20.9	20.4	79.8	104	74	0.154902	0.30103	11	11	0	0	0	30	30	40	40	1.021	5	0	0	0	17	12	14	172	167	403	5.2	0.9	7.3	4.7	1.81	23	0.94	66.1	6.5	185	62	60	115
1052	1	14307349	12/03/2019	2	272	256	53	1	-3.4	21.3	22.5	84.7	104	60	0.39794	0.39794	10.6667	11	0	0	0	30	30	40	40	1.029	6	0	0	0	21	24	67	193	151	298	7.2	0.5	7.2	4.6	1.77	17	0.96	64.9	5.2	190	71	57	123
1053	1	14310067	01/24/2020	2	669.5	574	60	0	-16.1	18.5	20.8	68.5	126	80	-0.0791812	-0.176091	15.6667	13.6667	0	0	0	30	30	40	40	1.017	5.5	0	0	0	19	17	20	180	139	424	5.8	1.1	7.2	4.7	1.88	14	0.66	69.7	4.8	204	38	85	108
1054	1	14311159	02/28/2020	2	417	372	57	0	-6.1	20.6	26	76.6	122	80	0.39794	0.0457575	16.3333	15	0	0	0	30	30	40	40	1.021	6	0	0	0	16	12	17	190	125	341	8.2	0.6	7.4	4.3	1.39	12	0.61	77.2	5.7	240	52	76	157
1056	2	14311923	12/10/2019	2	427	380	46	0	-11.6	19.4	22	78.7	106	62	-0.176091	-0.176091	13	16	0	0	0	30	30	40	40	1.013	6.5	0	0	0	17	14	20	146	162	318	5.6	1.2	7.1	4.6	1.84	14	0.52	97.7	3.6	269	36	120	138
1058	1	14319434	03/19/2020	2	242	232	55	0	21.9	26.8	36.1	105.6	128	78	0.30103	0.39794	14.3333	12.6667	0	0	0	30	30	40	40	1.005	5	0	0	0	25	23	19	182	273	364	7.8	0.8	7.4	4.3	1.39	12	0.7	67	5.8	220	41	83	129
1061	1	15023838	11/22/2019	2	888.25	749	55	1	4.1	22.9	23.6	83.4	96	66	-0.0791812	0.154902	8.33333	8.33333	0	0	0	30	30	40	65	1.022	6	0	0	0	19	22	75	260	115	435	4.1	1	7.4	4.5	1.55	12	0.81	77.3	5.9	169	76	47	109
1064	1	15062870	04/02/2020	2	488.25	429	47	0	-21.5	17.3	17.5	66.1	100	60	0.39794	0.30103	9.66667	11.3333	0	0	0	30	30	40	40	#NULL!	6.5	0	0	#NULL!	14	7	10	169	172	252	#NULL!	0.7	6.8	4.1	1.52	11	0.54	93.1	2.7	197	54	74	116
1066	1	15069269	02/26/2020	2	454.5	402	32	0	0.8	22.2	28.1	76.6	116	72	-0.176091	-0.176091	13.3333	14.3333	0	0	0	30	30	40	40	1.021	6.5	0	0	0	11	9	12	115	118	284	10	0.7	7	4.5	1.8	8	0.54	104	3.6	205	87	64	132
1069	1	15079350	04/06/2020	2	403.25	361	48	1	38.6	30.5	26.6	94.4	110	78	-0.0791812	-0.176091	14	14	0	0	0	30	30	40	40	#NULL!	5.5	0	10	#NULL!	18	17	7	172	133	246	#NULL!	0.6	7.3	4.4	1.52	24	1.2	52.3	8.5	167	75	56	96
1070	1	15081019	02/20/2020	2	392	352	75	0	-7.9	20.3	25.6	78.4	146	84	0.0457575	0.221849	11.6667	12.6667	1	1	1	35	30	40	40	1.012	6.5	0	0	0	20	10	14	157	179	278	8.2	1	7.6	4.1	1.17	20	0.67	64.3	5.3	228	54	70	144
1071	1	15089132	10/08/2019	2	428.25	381	38	0	1.9	22.4	26.5	83	84	56	-0.176091	-0.176091	9.66667	10.3333	0	0	0	30	30	40	40	1.013	6.5	0	0	0	15	10	13	149	162	488	12.4	0.6	7	4.4	1.69	11	0.67	78.2	3.9	150	39	63	84
1076	2	15127734	02/07/2020	2	580.75	503	55	0	3.9	22.9	31.2	83.1	120	70	-0.0791812	-0.176091	13.3333	14.6667	0	0	0	30	30	40	40	1.017	5.5	0	0	0	28	37	13	170	198	391	10.9	1	7.1	4.4	1.63	12	0.53	90.9	4.6	136	48	39	83
1077	1	15130807	12/23/2019	2	393.25	353	67	0	-19.2	17.8	18.9	67.4	128	90	-0.0791812	0.30103	10.3333	10.6667	0	0	0	30	30	40	40	1.011	7.5	0	0	0	22	15	12	142	202	284	5	0.5	7.2	4.4	1.57	12	0.72	61.4	5.3	246	69	83	153
1079	1	15139329	02/14/2020	2	742	632	69	0	15.3	25.3	35	86.5	124	64	0.0457575	0.221849	12.6667	13.3333	0	0	0	30	30	40	40	1.012	5	0	0	0	20	14	14	102	161	318	9	1.4	7.1	4.6	1.84	21	0.82	52.8	5.3	211	92	71	124
1080	1	15139914	11/19/2019	2	225.75	219	70	0	3.2	22.7	29.6	88.6	124	78	-0.176091	-0.176091	11.6667	13.3333	0	0	0	30	30	40	40	1.012	5.5	0	0	0	23	18	24	246	200	321	7.4	0.4	6.8	3.9	1.34	16	0.58	76.8	5.3	215	158	51	140
1081	1	15141019	01/06/2020	2	318.25	293	55	1	50.7	33.2	36	115	120	72	0.154902	0.154902	16.3333	17	0	0	0	30	30	40	40	1.017	5.5	0	0	0	23	29	39	184	156	401	11.7	0.8	7.1	4.2	1.45	13	0.86	72.4	6.9	271	247	40	197
1082	1	15141036	01/06/2020	2	419.5	374	54	0	-8.8	20	23.3	73.7	102	64	0.154902	0.154902	12.6667	12	0	0	0	30	30	40	40	1.024	5.5	0	0	0	22	24	17	201	166	272	11	0.5	7.1	4.3	1.54	13	0.69	68.5	3.7	191	60	55	125
1084	1	15152463	02/27/2020	2	267	252	62	1	-3.2	21.3	17.3	78.2	138	82	-0.0791812	-0.176091	9	8.66667	0	0	0	30	30	40	60	1.02	6.5	0	0	0	21	18	22	159	187	256	8.5	0.9	7.2	4.4	1.57	18	0.79	76.8	5.7	276	85	96	173
1085	1	15158761	12/18/2019	2	487	428	64	0	3.4	22.8	28.9	79.5	122	68	0.0457575	-0.176091	12.3333	14	0	0	0	30	30	40	40	1.01	5.5	0	0	0	29	23	18	166	205	376	5.6	1.8	7.5	4.5	1.5	17	0.7	64.2	4.7	265	45	117	137
1086	1	15161560	01/17/2020	2	263.25	249	43	0	33.5	29.4	38.1	95	110	64	-0.0791812	-0.176091	12.3333	11.3333	0	0	0	30	30	40	40	1.01	5.5	0	0	0	57	98	14	215	161	311	19.9	0.4	7.2	3.7	1.06	11	0.66	76.7	4.7	169	46	54	106
1087	1	15162670	11/27/2019	2	300.75	279	35	0	-21.4	17.3	18.7	66.6	92	54	-0.176091	-0.0791812	14.3333	13.6667	0	0	0	30	30	40	40	1.026	5.5	0	0	0	28	40	12	156	217	1029	8.5	0.6	7.4	4.5	1.55	17	0.58	93.7	5.1	254	31	123	129
1090	1	15188340	11/25/2019	2	462	408	52	1	5.9	23.3	23.4	79.3	112	60	0	-0.176091	11	12.6667	0	0	0	30	30	40	40	1.022	6	0	0	0	19	17	25	215	168	369	9.3	0.9	7.5	4.4	1.42	12	0.71	90.8	6.4	254	90	77	161
1092	1	15202193	03/03/2020	2	519.5	454	40	0	7.2	23.6	28.3	77.7	94	54	-0.0791812	-0.0791812	12.3333	13.3333	0	0	0	30	30	40	40	1.029	6	0	0	0	12	20	63	154	124	347	5.6	0.5	6.3	4	1.74	14	0.7	73.4	4.5	192	68	52	129
1093	1	15202453	12/23/2019	2	547	476	53	1	10.7	24.3	28.5	83.2	136	94	0.0457575	0.30103	9	10	0	0	0	30	30	40	40	1.023	5.5	0	0	0	16	15	38	225	159	455	3.9	1.6	7.1	4.6	1.84	15	0.88	71.4	7.4	202	67	62	126
1095	1	15209664	02/13/2020	2	512	448	75	1	26.9	27.9	23.6	102.4	124	78	0.221849	-0.176091	10.3333	11.3333	0	0	0	30	30	40	40	1.017	6.5	0	30	0	21	21	26	193	195	304	7.2	0.8	6.5	4.1	1.71	25	1.58	34.1	7.5	248	199	41	161
1098	1	15231715	04/08/2020	2	389.5	350	54	1	9.2	24	18.3	83.9	110	70	0.154902	0.154902	11	10.3333	0	0	0	30	30	40	40	#NULL!	6.5	0	0	#NULL!	20	14	24	174	131	266	#NULL!	1.6	6.8	4.3	1.72	9	1	61.7	6.3	190	126	66	105
1099	1	15233785	02/12/2020	2	569.5	494	60	0	3	22.7	30.6	80.2	154	80	-0.0791812	0.154902	11.3333	10.6667	0	0	0	30	30	40	40	1.022	5.5	0	0	0	18	18	18	321	212	377	8.2	0.7	7.6	4.5	1.45	14	0.6	77.4	4.2	193	106	65	109
1100	1	15235552	03/31/2020	2	869.5	734	65	0	0.3	22.1	28.2	84.3	96	58	0.09691	0.154902	12.3333	11.6667	0	0	0	35	30	40	40	1.011	5.5	0	0	0	21	13	14	224	163	265	5.6	1.6	7.4	4.4	1.47	17	0.72	62	4.1	269	54	92	164
1101	1	15248936	01/24/2020	2	173.25	177	56	0	35.8	29.9	38.6	92	128	80	-0.176091	-0.0791812	13.3333	11.6667	0	0	0	30	30	40	40	1.014	5.5	0	0	0	24	32	16	161	172	472	8.8	1	7.1	4.2	1.45	13	0.58	81.9	8	87	19	49	35
1104	2	15272010	09/18/2019	2	517	452	60	0	-9.1	20	24.4	77	112	60	0.39794	0.221849	11	8.66667	0	0	0	30	30	40	40	1.015	5.5	0	0	0	19	12	24	276	178	280	11.1	0.8	7.5	4	1.14	15	0.61	76	4	233	121	70	145
1105	1	15272024	10/02/2019	2	425.75	379	36	1	-8.9	20	15.8	71.8	106	60	-0.0791812	-0.176091	16	15.6667	0	0	0	30	30	40	40	1.021	5.5	0	10	0	17	11	24	238	178	385	10.2	1	7.6	4.2	1.24	13	0.91	76.9	6.4	172	40	52	113
1106	1	15273330	01/22/2020	2	470.75	415	52	0	-10.3	19.7	23.1	76.8	110	68	-0.176091	0.0457575	13	14.3333	0	0	0	30	30	40	40	1.018	5.5	0	0	0	21	11	16	302	197	356	9.1	1.1	7.4	4.4	1.47	11	0.57	85.3	3.9	275	89	72	190
1107	1	15276510	09/19/2019	2	514.5	450	61	0	-9.2	20	26.1	82.8	122	78	-0.176091	-0.176091	12	13	0	0	0	30	30	40	40	1.018	6	0	0	0	21	12	14	174	216	342	3.6	1	7.3	4.4	1.52	15	0.69	66.1	3.8	250	109	70	160
1108	1	15294066	01/24/2020	2	809.5	686	64	0	11.3	24.5	32.1	90.8	110	70	0.0457575	-0.176091	12	11	0	0	0	35	35	50	60	1.02	5.5	0	0	0	23	18	17	201	161	377	13.3	0.8	7.4	4.3	1.39	17	0.52	88.9	4.8	183	132	58	104
1111	1	15306248	04/08/2020	2	337	308	56	0	-4.1	21.1	23.9	76.6	116	78	-0.176091	0.0457575	13.6667	15.3333	0	0	0	30	30	40	40	#NULL!	5.5	0	0	#NULL!	16	11	12	183	168	323	#NULL!	0.9	6.9	4.2	1.56	18	0.62	76.2	3.6	253	50	95	144
1112	1	15307312	02/20/2020	2	523.25	457	75	0	-20	17.6	18.9	67.1	120	70	0.0457575	0	10.6667	13	0	0	0	30	30	50	55	1.021	7	0	0	0	28	12	26	257	298	213	9.3	1.1	7.5	4.1	1.21	19	0.64	67.6	6.1	192	59	77	106
1115	1	15361995	11/25/2019	2	379.5	342	64	0	7.1	23.6	30.2	80	120	78	0.09691	0.09691	12	13.3333	0	0	0	30	30	40	85	1.008	5.5	0	0	0	21	14	16	219	238	426	7	0.9	7.7	4.6	1.48	18	0.65	69.6	6	249	125	79	150
1116	1	15374881	03/19/2020	2	598.25	517	36	0	-14.3	18.8	22.3	68.9	90	68	-0.0791812	0.154902	8.66667	8.33333	0	0	0	30	30	40	40	1.01	6	0	0	0	20	15	10	108	166	279	8.2	0.9	6.8	3.9	1.34	10	0.48	114.4	4.5	189	35	77	107
1117	1	15374895	10/01/2019	2	287	268	35	1	-9.1	20	15.4	75.9	100	50	-0.176091	-0.176091	12	10.3333	0	0	0	30	30	40	40	1.018	5.5	0	0	0	15	17	17	157	119	299	14.4	0.5	7.1	4.4	1.63	9	0.74	97.2	5.3	148	145	42	86
1122	1	15380696	01/21/2020	2	235.75	227	50	1	-0.8	21.8	22.2	82	114	82	-0.0791812	0.0457575	14.6667	15	0	0	0	30	30	40	40	1.016	6	0	0	0	18	19	15	265	125	392	7.6	0.7	7	4.1	1.41	21	1.48	41.1	6	137	125	33	88
1123	1	15385868	11/15/2019	2	585.75	507	55	0	0.9	22.2	27.5	73	108	64	-0.0791812	-0.0791812	8.33333	9	0	0	0	30	30	40	40	1.018	5.5	0	0	0	25	25	37	218	175	325	6.2	1	6.8	4.6	2.09	16	0.76	61.2	3.5	223	57	80	131
1125	1	15394318	01/20/2020	2	513.25	449	37	1	5.1	23.1	25.7	79	130	88	0.09691	-0.176091	9.66667	9.66667	0	0	0	30	30	40	40	1.011	6.5	0	0	0	22	17	23	163	170	396	8.9	1.1	7.1	4.3	1.54	12	0.9	77.2	3.3	189	71	61	112
1126	1	15395945	02/25/2020	2	425.75	379	34	0	-11.1	19.6	24.8	73.6	94	62	-0.176091	0	12.3333	13.3333	0	0	0	30	30	40	40	1.019	7	0	0	0	19	10	17	132	152	322	5.9	0.5	7.2	4.6	1.77	16	0.71	75.8	4.8	191	73	75	106
1129	1	15411405	03/10/2020	2	564.5	490	53	0	-20.1	17.6	19.5	61.9	110	82	-0.176091	-0.176091	10.6667	10.6667	0	0	0	30	30	40	40	1.027	5.5	0	0	0	18	12	11	214	144	245	11.8	0.9	7.1	4.3	1.54	18	0.65	73.5	4.8	181	42	78	99
1131	1	15429959	02/27/2020	2	372	336	50	0	20.3	26.5	39	98.7	126	82	0.39794	0.0457575	12	11.3333	0	0	0	30	30	40	40	1.014	6	0	0	0	19	27	42	312	181	370	6.9	0.8	7.3	4.1	1.28	16	0.59	83.1	5.9	180	57	65	105
1133	1	15453700	09/26/2019	2	655.75	563	54	0	-2.2	21.5	28.7	80.1	122	82	0.0457575	0	11.3333	10.6667	0	0	0	30	30	40	40	1.012	5.5	0	0	0	17	14	13	168	181	334	6.9	1.1	7.8	4.5	1.36	13	0.84	55.2	4.6	238	99	63	159
1134	1	15464010	10/01/2019	2	314.5	290	63	0	24.2	27.3	39.2	96.3	108	64	-0.176091	0	13.6667	12.6667	0	0	0	30	30	40	40	1.008	5	0	0	0	58	75	83	338	197	414	14.8	0.9	7.7	4.3	1.26	14	0.62	73.6	6.1	193	83	66	110
1135	1	15472480	03/16/2020	2	329.5	302	38	1	-4.3	21.1	19.1	81.9	112	70	-0.176091	-0.176091	10	10	0	0	0	30	30	40	40	1.014	6	0	0	0	17	23	33	184	164	392	2.9	1.2	7.2	4.8	2	10	1.18	56.9	6.1	196	202	44	127
1136	1	15472740	03/18/2020	2	410.75	367	44	0	-13.3	19.1	20.5	67.2	96	56	-0.176091	-0.176091	10	9.66667	0	0	0	30	30	40	40	1.008	6	0	0	0	20	14	13	168	148	225	10	0.7	7.6	4.3	1.3	9	0.6	84.6	3.7	152	49	88	61
1138	1	15480562	04/03/2020	2	748.25	637	52	1	-4.5	21	17.6	77.8	114	72	0.221849	0.30103	11.6667	13	0	0	0	30	30	40	40	#NULL!	7	0	0	#NULL!	23	10	43	210	186	342	#NULL!	1	7.3	4.5	1.61	12	0.91	69.2	6.1	172	92	46	108
1139	1	15482746	03/06/2020	2	247	236	53	1	5.2	23.1	19.9	83.2	102	70	-0.0791812	-0.176091	13.3333	12.3333	0	0	0	30	30	40	40	1.011	6	0	0	0	11	12	19	169	118	306	6.3	1.4	7	4.3	1.59	12	0.8	79.2	6.7	252	77	81	164
1141	1	15495341	01/30/2020	2	304.5	282	41	0	7.5	23.6	31.4	81.3	100	54	0	-0.0791812	9.66667	10.6667	0	0	0	30	30	40	40	1.035	5.5	0	10	0	13	12	11	141	300	283	10.7	0.6	7.5	4.3	1.34	20	0.74	68.6	3.3	218	55	66	141
1142	1	15498410	09/27/2019	2	412	368	36	0	2.9	22.6	31.9	88.2	116	62	-0.0791812	-0.176091	13.6667	12	0	0	0	30	30	40	40	1.015	6	0	0	0	12	10	10	186	141	259	8.9	0.5	7.2	4.4	1.57	11	0.55	98.6	2.9	176	36	70	100
1143	1	15498925	12/05/2019	2	528.25	461	47	1	0.3	22.1	17.4	71.6	122	66	-0.0791812	0	10	8.33333	0	0	0	30	30	40	40	1.008	6	0	0	0	17	17	28	220	179	262	3.5	1	7.1	4.6	1.84	13	0.83	78.8	5.5	235	99	69	150
1144	1	15509044	01/20/2020	2	520.75	455	52	1	-0.9	21.8	21	77.9	108	62	0.09691	0.0457575	10.6667	11.3333	0	0	0	30	30	40	40	1.027	6.5	0	0	0	13	13	24	152	140	311	9.6	1.1	7	4.1	1.41	14	0.75	85.5	5.3	161	81	72	79
1145	1	15517483	04/06/2020	2	268.25	253	38	1	3.8	22.8	23.7	86.7	118	68	0.154902	0.221849	17.6667	16	0	0	0	30	30	40	40	#NULL!	5.5	0	0	#NULL!	21	41	60	218	177	399	#NULL!	0.8	7.4	4.6	1.64	10	0.95	72.2	6.5	264	268	46	186
1146	1	15523415	12/25/2019	2	199.5	198	40	1	3.2	22.7	16.2	76.1	130	88	0.09691	0.0457575	12	10.6667	0	0	0	30	30	40	40	1.028	5.5	0	10	0	15	14	22	138	148	306	8.9	0.8	6.8	4.1	1.52	16	0.96	70.4	5.5	231	109	46	170
1147	2	15548574	11/12/2019	2	413.25	369	67	0	2.7	22.6	29.1	79.8	120	70	0.221849	0.30103	11.6667	10.6667	0	0	0	30	30	40	40	1.008	5.5	0	0	0	22	16	15	164	242	309	4.3	0.7	6.9	4.4	1.76	15	0.65	68.7	5.7	171	103	67	86
1148	1	15552711	01/24/2020	2	697	596	44	0	8.7	23.9	28.6	83.7	96	62	0.221849	-0.176091	13.6667	15.3333	0	0	0	30	30	40	40	1.019	6.5	0	0	0	19	23	12	111	164	256	10.5	1	6.9	4.3	1.65	18	0.58	87.8	4.2	213	40	79	124
1150	1	15564550	10/07/2019	2	483.25	425	42	1	-1.1	21.8	20.4	81	126	70	-0.0791812	-0.0791812	15.3333	15.6667	0	0	0	30	30	40	40	1.011	5.5	0	0	0	17	19	26	182	156	382	9	1.5	7.1	4.4	1.63	12	0.78	87.1	4.3	209	87	50	141
1154	1	15593244	02/28/2020	2	407	364	71	0	3.6	22.8	30.8	72.6	112	64	0.522879	0.39794	11.3333	11.6667	0	0	0	30	30	40	40	1.012	5.5	0	0	0	26	25	94	212	226	621	2.1	0.5	6.9	4.1	1.46	15	0.47	96.3	4.8	280	93	120	150
1157	1	15598240	12/20/2019	2	464.5	410	58	1	-10.8	19.6	17.1	69.8	126	78	0.0457575	0.154902	14.6667	14.6667	0	0	0	30	30	40	40	1.013	5	0	0	0	26	20	30	197	186	426	4.6	1.1	7.3	4.7	1.81	14	0.88	69.6	7.5	245	101	125	109
1158	2	15605220	03/23/2020	2	589.5	510	43	0	-9.5	19.9	25.5	78.8	98	58	0.0457575	#NULL!	14.3333	15	0	0	0	30	30	40	40	1.011	5	0	0	0	19	18	15	125	174	329	6.5	0.5	6.7	4.1	1.58	15	0.63	80.7	4.1	196	59	88	97
1161	1	15611549	11/15/2019	2	375.75	339	54	1	0.5	22.1	21.7	76	106	72	0	0.09691	10	8.66667	0	0	0	30	30	40	40	1.011	7	0	0	0	26	33	25	194	185	380	7.1	1.1	7.2	4.5	1.67	12	0.74	85.8	6.1	216	76	63	145
1162	1	15616304	02/28/2020	2	230.75	223	55	1	35.9	29.9	27.1	97.6	128	72	-0.0791812	-0.176091	10.3333	9.33333	0	0	0	30	30	40	40	1.019	5.5	0	0	0	46	68	34	286	232	440	7.6	0.8	7.2	4.3	1.48	13	0.99	62.1	6.5	195	225	41	128
1163	1	15624080	11/25/2019	2	482	424	48	0	-4.6	21	24.4	77.8	106	68	-0.0791812	-0.0791812	17	15	0	0	0	30	30	40	40	1.015	6.5	0	0	0	19	15	10	167	158	252	5.5	0.7	7.2	4.4	1.57	12	0.54	92.6	4.1	171	49	71	94
1164	1	15630673	03/16/2020	2	445.75	395	53	0	-2.3	21.5	29	73.4	106	82	0.154902	-0.0791812	13.3333	13	0	0	0	30	30	40	40	1.012	7	0	0	0	14	12	9	268	172	341	5.8	0.6	7.2	4.2	1.4	13	0.58	83.2	4.9	258	65	84	164
1165	1	15635697	02/27/2020	2	715.75	611	61	0	21.6	26.8	39	91.8	128	76	0.221849	0.69897	12	12.6667	0	0	0	30	30	40	40	1.014	7	0	0	0	33	50	29	213	100	335	8.2	1.9	7.3	4.5	1.61	13	0.53	88.2	5.7	225	83	62	149
1166	2	15652590	10/30/2019	2	630.75	543	59	0	-19.5	17.7	18	65.7	94	60	-0.176091	-0.176091	11.3333	10.6667	0	0	0	30	30	40	40	1.015	5.5	0	0	0	23	22	18	143	207	307	8.5	0.8	7.6	4.5	1.45	12	0.58	80.7	3.5	162	64	80	73
1167	1	15656831	10/07/2019	2	242	232	58	1	-5.3	20.8	17.7	79.4	144	74	0.0457575	0.09691	19	19	1	1	1	30	30	40	40	1.013	7.5	0	0	0	15	13	14	173	180	237	8.6	0.7	6.4	4.1	1.78	16	0.87	70.4	6.1	201	43	67	124
1168	1	15659833	01/21/2020	2	259.5	246	52	1	-6.1	20.7	14.1	76.7	128	82	-0.176091	-0.176091	7.33333	8.66667	0	0	0	30	30	40	40	1.013	6	0	0	0	26	14	24	201	159	380	4.5	1.2	6.5	4.1	1.71	10	1.11	55.7	7.5	198	64	89	103
1170	2	15668233	10/24/2019	2	188.25	189	40	1	4.4	23	19.6	85.7	122	78	-0.0791812	-0.0791812	14.6667	13.6667	0	0	0	30	30	40	40	1.022	6	0	0	0	20	21	90	235	161	333	10.7	0.8	7.7	4.3	1.26	11	0.78	88.3	7.4	162	94	53	92
1176	1	15754264	03/13/2020	2	555.75	483	49	0	35.9	29.9	39.6	87	106	58	0.0457575	-0.0791812	12.3333	12.3333	0	0	0	30	30	40	40	1.008	5.5	0	0	0	21	19	16	214	247	462	14.5	0.8	7.5	4.2	1.27	15	0.64	76.4	4.8	253	192	57	169
1180	1	15779618	10/17/2019	2	423.25	377	56	1	-7.5	20.4	19.7	76.3	146	104	-0.0791812	-0.176091	10	8.66667	0	0	0	30	30	40	40	1.015	5.5	0	0	0	20	27	58	216	168	294	4.3	0.9	7.3	4.4	1.52	17	1.01	60.4	7.7	185	82	51	125
1182	1	15791416	12/17/2019	2	513.25	449	47	1	2.2	22.5	24.8	85.2	124	76	-0.176091	-0.176091	12.6667	13.3333	0	0	0	30	30	40	40	1.017	6	0	0	0	21	30	45	237	167	424	5.5	1.2	7	4.5	1.8	13	0.9	72.1	5.7	211	93	94	100
1183	1	15792055	01/29/2020	2	580.75	503	60	0	-15.9	18.5	20	69.9	122	74	-0.0791812	0	8.66667	9.33333	0	0	0	30	30	40	40	1.015	5.5	0	0	0	28	16	31	260	199	265	7.1	0.8	6.9	4.4	1.76	17	0.67	68.6	4.9	244	74	92	136
1184	1	15816692	03/03/2020	2	488.25	429	70	1	-15.7	18.6	16.5	69.8	118	64	0	0.154902	11	12.6667	0	0	0	30	30	40	40	1.019	6	0	0	0	21	19	18	175	158	369	6.5	0.9	7.2	4	1.25	19	0.71	83.4	5	232	59	67	149
1186	2	15832486	01/31/2020	2	693.25	593	52	1	16.5	25.6	24.4	85	128	82	0.0457575	0.30103	17.3333	16.3333	0	0	0	30	30	40	40	1.027	6.5	0	10	0	17	12	23	164	142	356	7.7	1.6	7.3	4.3	1.43	21	1.01	61.7	6.2	177	55	81	80
1187	1	15836941	03/12/2020	2	715.75	611	72	0	5.5	23.2	27.3	75.7	146	92	0	0.09691	10.6667	11	0	0	0	30	30	40	40	1.014	7.5	0	0	0	21	14	17	321	212	333	5.5	1.2	6.7	4.1	1.58	17	0.9	47.1	4.7	223	49	110	100
1189	1	15841373	11/06/2019	2	209.5	206	48	1	-1	21.8	22.9	85.7	112	76	0.0457575	0.0457575	7	8.33333	0	0	0	30	30	40	40	1.008	6	0	0	0	25	24	15	232	142	405	7.3	1	7.6	4.5	1.45	7	0.79	82.7	6.6	237	105	72	151
1190	1	15854260	03/12/2020	2	560.75	487	68	1	-10.3	19.7	14.9	74.4	122	86	-0.176091	-0.0791812	12.6667	11	0	0	0	30	30	40	40	1.016	7.5	0	0	0	26	22	42	215	191	280	10.4	2	7	4.1	1.41	17	0.86	68.2	6.5	268	70	106	150
1191	1	15866910	02/21/2020	2	484.5	426	60	0	2.2	22.5	34.9	81.7	122	68	0.0457575	0.154902	13	11.6667	0	0	0	30	30	40	40	1.014	5	0	0	0	21	32	27	133	184	380	9.7	0.7	7.5	4.5	1.5	16	0.68	67.5	4.4	180	79	83	85
1192	1	15884532	10/23/2019	2	434.5	386	56	0	-26.3	16.2	11.1	64.2	104	62	0.30103	0.221849	13.3333	14	0	0	0	30	30	40	40	1.006	6	0	0	0	50	55	38	214	393	161	8.8	0.8	6.8	4.2	1.62	18	0.62	76.1	5.1	189	42	94	94
1193	1	15891294	12/17/2019	2	337	308	57	0	-13.8	18.9	22	72	90	52	-0.176091	-0.176091	9.33333	9	0	0	0	30	30	40	40	1.008	5.5	0	0	0	18	10	16	180	162	286	6.4	0.7	6.7	4.2	1.68	13	0.73	63.4	5.5	199	77	75	112
1194	1	15894086	01/29/2020	2	613.25	529	61	0	5.8	23.3	31.4	82	98	58	0.09691	0.0457575	16	15.6667	0	0	0	30	30	40	40	1.007	7.5	0	0	0	18	19	15	329	204	348	6.4	0.6	7.1	4.2	1.45	6	0.7	65.1	4	177	175	60	88
1195	1	15895330	02/20/2020	2	372	336	77	1	13.8	25	21.2	83.5	138	68	1	0.0457575	8	12.6667	0	0	0	30	30	50	60	1.018	6.5	0	0	0	28	22	26	188	236	447	8.3	1.3	6.8	3.9	1.34	16	0.97	57.7	6.5	241	121	76	149
1196	1	15897169	01/17/2020	2	475.75	419	53	0	8.2	23.8	34.1	87.8	110	70	-0.176091	-0.176091	10.6667	10.3333	0	0	0	30	30	40	40	1.023	5	0	0	0	22	25	42	250	214	302	4.4	0.8	7.2	4.3	1.48	13	0.75	62.8	4.6	211	43	78	119
1197	1	15904716	01/31/2020	2	454.5	402	52	1	14.5	25.2	24.2	85.4	120	72	-0.0791812	-0.176091	11.3333	14.6667	0	0	0	30	30	40	40	1.023	6	0	0	0	20	27	22	258	156	258	3.4	0.8	6.5	4.3	1.95	13	0.91	69.2	5.9	190	50	62	117
1199	1	15908424	02/20/2020	2	175.75	179	62	1	-14.3	18.9	16.7	74.4	140	76	0	0.0457575	9.66667	9.66667	0	0	0	30	30	40	40	1.019	5.5	0	0	0	41	30	45	238	205	299	3.9	0.6	6.7	4.2	1.68	15	0.7	87.6	7.8	189	132	53	114
1204	1	15981357	02/05/2020	2	615.75	531	36	1	-14	18.9	14.3	67.9	102	60	-0.0791812	0.154902	13	12	0	0	0	30	30	40	40	1.027	5.5	0	0	0	14	14	13	222	137	316	5.4	1	7.1	4.8	2.09	16	0.99	70.1	5.6	178	70	58	107
1206	1	15993300	09/17/2019	2	387	348	48	0	6.8	23.5	26.6	87.7	124	82	0.09691	0	18.6667	15.6667	0	0	0	30	30	40	40	1.03	6	0	0	0	15	11	13	126	126	298	3.6	0.6	6.3	4.1	1.86	17	0.74	65.6	4.6	172	134	58	91
1207	1	15994341	01/14/2020	2	398.25	357	66	0	2.4	22.5	31.1	87.6	168	100	0	0.0457575	16.3333	15	0	0	0	30	30	40	40	1.01	5.5	0	0	0	18	15	19	178	178	451	4.4	1	7.6	4.6	1.53	12	0.72	61.7	5.6	287	158	57	197
1208	1	16006005	10/16/2019	2	358.25	325	56	1	-8.2	20.2	17.1	72.9	118	72	0.154902	-0.0791812	12	10	0	0	0	30	30	40	40	1.011	7	0	0	0	22	14	33	182	203	351	4.1	0.9	7.2	4.4	1.57	18	0.92	66.9	4.9	261	78	91	162
1210	1	16018118	03/06/2020	2	363.25	329	69	1	34.1	29.5	32.1	98.5	150	98	-0.0791812	0	11.6667	10.6667	0	0	0	30	30	40	40	1.01	6.5	0	0	0	44	72	34	210	219	399	8.4	0.9	7.9	4.6	1.39	9	0.63	95.4	5.8	195	158	63	106
1211	1	16023913	04/01/2020	2	398.25	357	54	0	-22.7	17	16.6	68.9	110	78	0	0	13	13.3333	0	0	0	30	30	40	40	#NULL!	6.5	0	0	#NULL!	23	18	13	211	182	378	#NULL!	0.5	7.6	4.4	1.38	15	0.6	79.7	3.7	215	134	57	138
1216	1	16073266	04/07/2020	2	435.75	387	51	0	-19.1	17.8	19.3	66	104	72	-0.0791812	0.0457575	12.6667	13	1	1	1	30	30	40	40	#NULL!	6.5	0	0	#NULL!	23	15	19	191	165	294	#NULL!	1.5	7.2	4.8	2	10	0.66	73	4.3	214	64	98	110
1219	2	16080020	11/28/2019	2	850.75	719	54	1	19.3	26.3	25.5	88.1	100	66	-0.0791812	-0.176091	12.6667	10.3333	0	0	0	30	30	40	40	1.01	7.5	0	0	0	14	13	21	161	113	379	7.8	1.1	7.4	4.5	1.55	13	0.82	76.7	3.6	273	89	60	198
1222	1	16115237	09/19/2019	2	284.5	266	51	1	41.4	31.1	27.3	95.6	126	70	-0.176091	-0.176091	17	16.3333	1	1	1	30	30	40	40	1.017	5	0	0	0	75	112	47	203	201	244	3.9	0.9	7.6	4.4	1.38	16	0.87	73.1	7.4	166	133	43	95
1223	1	16116931	02/13/2020	2	324.5	298	57	0	8.2	23.8	29.8	75	102	62	-0.0791812	-0.176091	12.3333	11.6667	0	0	0	30	30	40	40	1.011	5.5	0	0	0	18	15	17	207	162	338	4.9	0.6	6.8	4.1	1.52	15	0.8	57.3	5.4	212	85	83	116
1224	1	16119284	11/18/2019	2	260.75	247	51	0	-4	21.1	28.1	71.5	110	78	-0.176091	0.09691	11.3333	10.3333	0	0	0	30	30	40	40	1.022	5.5	0	0	0	20	12	25	189	180	426	8.9	0.8	7.3	4.2	1.35	9	0.74	64.5	4.4	240	119	81	138
1226	1	16130220	01/29/2020	2	539.5	470	66	1	0.8	22.2	23.2	82	134	74	-0.0791812	-0.0791812	13.6667	17	0	0	0	30	30	40	40	1.017	7	0	0	0	67	70	71	211	194	395	6.2	1.1	8	4	1	11	0.9	65.4	7.3	179	210	39	99
1227	1	16142251	10/21/2019	2	343.25	313	51	0	-15.2	18.7	19.3	71	108	62	0.154902	-0.0791812	10.3333	10.3333	0	0	0	30	30	40	40	1.023	5.5	0	0	0	20	16	22	165	173	201	8.5	1	6.9	4.2	1.56	13	0.64	75.6	4.1	196	62	85	103
1229	1	16155134	09/24/2019	2	408.25	365	61	1	3.4	22.8	17.6	88.5	100	68	0	0.0457575	12.3333	13.3333	0	0	0	30	30	40	40	1.009	7.5	0	0	0	22	34	47	102	186	333	8.3	1	6.6	4.1	1.64	17	0.99	60.3	6.1	183	67	49	120
1230	1	16164827	11/26/2019	2	382	344	48	0	1.3	22.3	27.7	74.7	102	58	-0.176091	-0.176091	15.3333	15.3333	0	0	0	30	30	40	40	1.011	6.5	0	0	0	26	20	52	334	143	339	13.6	0.5	7.6	4.1	1.17	11	0.61	81	3.5	200	70	76	121
1231	1	16165774	02/26/2020	2	393.25	353	47	1	-8.5	20.1	19	75.8	98	58	-0.176091	-0.176091	11	11	0	0	0	30	30	40	40	1.013	5.5	0	0	0	21	19	17	234	118	480	8.4	0.6	7.5	4.5	1.5	15	0.71	93.4	5.8	186	68	77	102
1235	1	16198601	10/01/2019	2	563.25	489	62	1	6.4	23.4	23.1	83.5	122	76	-0.176091	-0.176091	11.3333	10.6667	0	0	0	30	30	40	40	1.02	7	0	0	0	21	18	51	213	170	264	7.7	0.8	7.1	4.1	1.37	18	1.04	56.8	7.8	210	46	73	129
1236	1	16207759	11/28/2019	2	522	456	54	0	-21.5	17.3	17.7	65.9	110	82	0.0457575	-0.176091	8.33333	8.66667	0	0	0	30	30	40	40	1.019	5.5	0	0	0	25	29	17	233	183	513	5	0.9	7.3	4.4	1.52	16	0.69	68.5	3.3	234	45	76	151
1237	2	16211958	12/19/2019	2	234.5	226	51	1	3.7	22.8	23.2	80.2	112	82	-0.0791812	-0.0791812	16.6667	15.6667	0	0	0	30	30	40	40	1.015	6	0	0	0	20	20	29	185	161	370	12.5	1.2	7.6	4.3	1.3	12	0.88	72.2	5.5	241	94	64	160
1238	1	16214977	03/25/2020	2	364.5	330	64	0	0.2	22	24.6	72.8	116	74	-0.0791812	0.09691	15.3333	14.3333	0	0	0	30	30	40	40	1.017	6.5	0	0	0	19	12	12	231	217	336	5.5	1	7.8	4.3	1.23	14	0.52	88.9	3.5	183	63	74	99
1239	1	16221730	10/01/2019	2	615.75	531	58	0	-8.2	20.2	22.9	74.9	100	64	0.30103	0.0457575	10.3333	10.6667	0	0	0	30	30	40	40	1.024	5.5	0	0	0	21	21	19	182	177	270	3.4	1	6.8	4.3	1.72	18	0.72	64	6.1	242	62	113	123
1240	1	16222254	11/19/2019	2	299.5	278	41	0	7.5	23.7	33.3	86	112	70	0	-0.0791812	9.66667	11	0	0	0	30	30	40	40	1.018	5.5	0	0	0	23	15	19	131	160	314	5.9	0.4	7.2	4.3	1.48	9	0.51	103.1	5.1	233	94	93	125
1241	2	16240950	11/01/2019	2	367	332	51	0	10.2	24.3	32.6	75.9	108	64	0.0457575	0	9.33333	9.66667	0	0	0	30	30	40	40	1.011	6	0	10	0	30	18	16	132	169	259	10.7	0.6	7.1	4.1	1.37	11	0.65	74.3	4.9	191	86	51	123
1246	1	16274412	04/08/2020	2	298.25	277	51	0	12.5	24.7	34.9	79.2	112	64	0	0.0457575	12	10.6667	0	0	0	30	30	40	40	#NULL!	5	0	0	#NULL!	20	16	25	189	159	423	#NULL!	0.6	7.5	4.3	1.34	12	0.68	70.7	5.1	257	78	82	163
1247	2	16281627	10/15/2019	2	299.5	278	57	0	-0.7	21.8	30.6	81	110	64	-0.0791812	0.0457575	11.6667	11.3333	0	0	0	30	30	40	40	1.01	6.5	0	0	0	28	23	22	258	182	275	9.5	0.5	7.2	4.2	1.4	10	0.69	67.4	4.4	187	74	42	131
1248	2	16286024	11/08/2019	2	480.75	423	68	0	-18.2	18	19	73.8	114	70	0.154902	0.154902	13.6667	12.3333	0	0	0	30	30	40	40	1.022	6	0	0	0	22	18	15	160	222	296	8.3	0.9	7	4	1.33	18	0.52	87.3	4.7	218	64	70	140
1249	1	16294401	02/03/2020	2	459.5	406	52	0	-9.3	20	26.3	69.7	100	62	0	-0.176091	13.6667	14.3333	0	0	0	30	30	40	40	1.017	7.5	0	0	0	20	16	20	131	149	302	4.2	1.1	6.9	4.1	1.46	13	0.66	72.6	3.6	268	61	91	168
1250	1	16294754	11/06/2019	2	537	468	41	0	-15.3	18.6	21	71.8	116	74	0.0457575	0.154902	16.6667	17	0	0	0	30	30	40	40	1.01	5.5	0	0	0	13	6	9	187	139	245	12.3	0.8	7.6	4.5	1.45	11	0.58	89.6	3.6	143	39	72	67
1251	1	16310486	10/21/2019	2	308.25	285	51	1	7.6	23.7	19.1	79.4	120	90	-0.0791812	-0.0791812	9.66667	10.6667	0	0	0	30	30	40	40	1.027	5.5	0	0	0	16	13	13	109	167	304	5.8	0.6	6.8	4.2	1.62	11	0.88	72.1	5.4	193	48	61	116
1252	1	16317487	12/06/2019	2	363.25	329	55	1	-12.9	19.2	18.1	73.4	124	90	0.0457575	0	9	9.66667	0	0	0	30	30	40	40	1.01	7	0	0	0	20	19	36	198	135	371	6.2	0.8	6.8	4.3	1.72	16	0.98	62.8	3	195	58	73	114
1253	1	16317510	12/06/2019	2	315.75	291	52	0	1.5	22.3	31.4	79.8	96	56	-0.176091	0.154902	11.3333	13	0	0	0	30	30	40	40	1.014	7	0	0	0	13	9	17	126	162	292	7.2	0.8	7.4	4.3	1.39	23	0.8	58.9	6.6	208	68	64	131
1255	2	16325444	12/20/2019	2	684.5	586	61	1	14.9	25.3	25.7	90	154	92	-0.176091	-0.0791812	10	12.3333	0	0	0	30	30	40	40	1.022	6	0	0	0	21	32	21	158	166	383	5.9	1.2	7.2	4.4	1.57	15	0.92	65.3	5.7	193	70	58	124
1256	1	16325749	02/05/2020	2	292	272	68	0	-11.6	19.4	24.6	77	118	64	-0.0791812	0	8.66667	7.66667	0	0	0	30	30	40	40	1.016	7.5	0	0	0	15	11	12	245	176	335	2.7	0.7	6.7	4.6	2.19	16	0.64	69.6	5	200	55	77	109
1257	1	16334362	12/03/2019	2	352	320	71	1	19.5	26.3	22.4	93.5	128	74	0.0457575	-0.0791812	11.3333	13.3333	0	0	0	30	30	45	40	1.014	6	0	0	0	17	16	48	251	162	399	5.7	1	6.9	3.9	1.3	13	0.97	59	6.4	209	187	49	128
1259	1	16342056	03/25/2020	2	514.5	450	76	1	-1.7	21.6	17.5	81.4	148	80	-0.0791812	-0.0791812	12.3333	10.6667	0	0	0	30	30	60	60	1.02	5.5	0	0	0	19	9	25	229	168	217	13.2	0.9	7.2	4.3	1.48	16	0.93	60.6	4.7	196	67	83	99
1260	1	16356874	11/26/2019	2	517	452	51	0	-14.7	18.8	19.4	65.4	106	60	-0.176091	-0.176091	10.6667	10.3333	0	0	0	30	30	40	40	1.018	7	0	0	0	21	18	29	121	173	313	6.1	0.8	6.9	4.2	1.56	8	0.54	91	4.1	185	47	90	90
1262	1	16370890	02/20/2020	2	443.25	393	69	0	-14.6	18.8	22.3	69	120	62	0.154902	0.30103	10.6667	12.3333	0	0	0	99	90	99	80	1.012	6.5	0	0	0	23	17	13	201	160	671	3.2	0.8	7	4.4	1.69	12	0.67	65.9	3.6	223	66	73	137
1264	1	16373519	11/15/2019	2	417	372	47	0	-0.7	21.8	26.7	82.6	94	60	-0.0791812	0	9.33333	9.66667	0	0	0	30	30	40	40	1.035	6	0	10	0	13	8	12	133	140	134	8.8	0.7	6.4	4.1	1.78	11	0.51	99.2	3.1	182	43	68	107
1267	1	16393377	12/04/2019	2	55.75	83	55	0	-16.7	18.3	21.5	73.1	132	88	-0.176091	0	12	13.3333	0	0	0	30	30	40	40	1.007	6.5	0	0	0	17	15	74	273	175	547	5.5	1.1	7.5	4.6	1.59	10	0.6	79.3	5.3	215	84	111	87
1268	1	16398289	10/30/2019	2	313.25	289	53	0	-12.6	19.2	23.1	75.8	102	60	0.154902	0.221849	9.66667	8.33333	0	0	0	30	30	40	40	1.026	6	0	0	0	17	12	14	166	191	391	6.7	0.4	7.3	4.3	1.43	14	0.53	91.9	4.7	202	70	73	115
1269	2	16399613	10/18/2019	2	329.5	302	51	0	-6.7	20.5	30.6	77	102	60	-0.0791812	0.0457575	12.6667	12.3333	0	0	0	30	30	40	40	1.011	5.5	0	0	0	16	12	21	212	143	280	12.4	1.2	8.3	4.4	1.13	12	0.63	76.9	3.1	208	55	67	136
1270	1	16399790	10/18/2019	2	289.5	270	50	1	-4.1	21.1	20.1	77.9	122	80	0.221849	0.0457575	18.6667	17	0	0	0	30	30	40	40	1.022	6	0	0	0	21	23	41	197	141	431	6.4	0.6	7.2	4.3	1.48	10	0.67	97.8	6	208	84	67	131
1272	1	16428679	03/31/2020	2	357	324	36	0	16.1	25.6	30.1	#NULL!	104	56	0	0	10.6667	10.6667	0	0	0	30	30	40	40	1.021	6.5	0	0	0	13	11	18	137	141	246	5.4	0.4	6.7	3.5	1.09	8	0.4	139.7	2.7	265	109	79	175
1273	1	16438028	04/03/2020	2	339.5	310	70	1	-13	19.2	17.7	83	120	64	0.0457575	0.0457575	13.6667	14	0	0	0	30	30	40	40	#NULL!	7	0	0	#NULL!	24	22	22	231	177	283	#NULL!	0.6	7.3	4.6	1.7	11	0.79	74.2	5.9	237	119	59	162
1275	1	16443059	10/23/2019	2	520.75	455	47	0	-14.2	18.9	20.4	68.7	98	60	-0.176091	-0.0791812	11.3333	10.6667	0	0	0	30	30	40	40	1.015	5.5	0	0	0	16	12	11	144	142	235	7.8	0.9	6.6	4	1.54	13	0.64	77.3	3	188	49	63	114
1277	1	16451243	01/14/2020	2	724.5	618	73	0	3.6	22.8	31.2	84.8	132	76	0.30103	0.154902	10	9	1	1	1	30	30	40	40	1.009	7.5	0	0	0	23	19	12	145	186	263	13	0.6	7.5	4.5	1.5	14	0.61	71.8	5.4	156	81	48	92
1278	1	16470588	03/18/2020	2	319.5	294	50	1	9.2	24	17.7	80.8	120	86	-0.176091	-0.176091	15.6667	13	0	0	0	30	30	40	40	1.026	6.5	0	0	0	20	21	23	138	179	307	7.2	1.2	6.7	4.1	1.58	15	0.9	70.8	5.1	174	74	64	100
1279	1	16472257	03/03/2020	2	397	356	43	1	31.8	29	28.4	94.9	126	72	0.09691	0.39794	17.3333	16.3333	0	0	0	30	30	40	65	1.025	7.5	0	0	0	20	25	28	148	126	423	7	0.5	7.4	4.5	1.55	14	0.73	93	6.7	240	240	52	156
1280	1	16474539	02/07/2020	2	250.75	239	48	1	-6	20.7	12.5	77.3	108	68	-0.0791812	-0.0791812	8	7.66667	0	0	0	30	30	40	40	1.006	6	0	0	0	19	10	12	183	150	224	6.8	0.5	7.5	4.7	1.68	10	1.17	53.8	6.3	186	66	66	110
1281	1	16479048	02/14/2020	2	543.25	473	51	1	-1.4	21.7	15.4	73	102	62	-0.176091	-0.176091	16.6667	14.3333	0	0	0	30	30	40	40	1.012	6.5	0	0	0	21	17	45	163	153	329	5.6	0.9	7	4.5	1.8	13	0.96	65.6	5.9	223	58	79	136
1282	1	16480540	03/03/2020	2	188.25	189	50	0	-1.3	21.7	27.5	76	120	70	0.09691	0.0457575	15	15.3333	0	0	0	30	30	40	40	1.027	6.5	0	0	0	15	14	18	245	171	300	4	0.6	6.9	4.3	1.65	21	0.73	65.8	4.6	270	50	102	163
1284	1	16494125	03/02/2020	2	848.25	717	51	0	-3.9	21.1	24.6	69.2	96	60	0.09691	-0.0791812	11.3333	14	0	0	0	30	30	40	40	1.02	5.5	0	0	0	20	18	11	178	136	322	13.8	0.9	6.9	4.1	1.46	11	0.64	75.5	3.9	214	114	86	106
1285	1	16500446	12/24/2019	2	529.5	462	56	0	23.7	27.2	38.8	94	138	84	0.0457575	-0.0791812	11.6667	12.3333	0	0	0	30	30	40	40	1.029	5.5	0	0	0	28	32	51	270	236	418	9.2	0.7	7.6	4.4	1.38	16	0.54	88.6	4	271	58	84	174
1286	1	16523261	10/30/2019	2	663.25	569	52	0	-14.9	18.7	21.4	78.2	116	68	0	-0.176091	10.6667	11.3333	0	0	0	30	30	40	40	1.006	7	0	0	0	18	14	10	273	225	308	9.5	1.3	7.3	4.4	1.52	13	0.76	62.3	5	213	85	57	139
1287	1	16526778	02/27/2020	2	605.75	523	65	0	-14.8	18.7	25.2	70.4	120	64	0.09691	0.09691	13	12	0	0	0	30	30	40	40	1.012	7.5	0	0	0	19	16	11	202	169	231	15.2	1.9	7.9	4.4	1.26	17	0.57	80	4.1	214	30	118	92
1288	1	16535567	03/02/2020	2	769.5	654	68	0	0.2	22	25.8	86.3	146	86	-0.0791812	-0.0791812	14.6667	16.3333	1	1	1	30	30	40	40	1.011	5.5	0	0	0	20	18	15	304	227	402	8.6	1	7.7	4.4	1.33	13	0.53	85.5	4.4	235	91	85	135
1294	1	16539325	03/16/2020	2	488.25	429	72	1	2.2	22.5	20.4	83.3	126	80	-0.0791812	0.0457575	11	11	0	0	0	30	30	60	60	1.014	6	0	0	0	18	14	14	157	198	312	5.3	0.6	6.9	4.6	2	17	1.07	52.8	5.9	190	142	61	105
1295	1	16539342	03/16/2020	2	577	500	67	0	-19.2	17.8	18	65.1	126	70	0.221849	0.154902	10.3333	9	0	0	0	30	30	45	50	1.016	5	0	0	0	21	14	13	128	166	220	7.8	0.9	7.5	4.4	1.42	18	0.72	61.4	5.5	228	55	100	115
1297	1	16573179	12/18/2019	2	438.25	389	49	1	15.1	25.3	26.9	85.8	112	64	-0.176091	-0.176091	10	11.3333	0	0	0	30	30	40	40	1.014	5.5	0	0	0	27	43	43	182	148	282	11.7	0.9	7.3	4.3	1.43	11	0.99	64.2	5.9	229	160	40	159
1299	1	16576251	01/16/2020	2	434.5	386	54	0	29.8	28.5	44.8	102.2	106	78	0.221849	0.0457575	11.6667	11.3333	0	0	0	30	30	40	40	1.015	7	0	0	0	18	13	18	138	174	320	16.9	0.8	7.8	4.2	1.17	10	0.7	67.4	5.1	220	91	60	141
1303	1	16605384	01/31/2020	2	473.25	417	45	0	10	24.2	37.4	84	150	90	0.0457575	0.0457575	15.6667	19	0	0	0	30	30	40	40	1.016	6.5	0	0	0	15	14	13	242	163	395	12	0.8	7.6	4.4	1.38	9	0.48	107.3	5.4	226	147	54	151
1304	1	16613548	10/24/2019	2	242	232	52	0	-6.5	20.6	26.1	71.8	100	68	0.09691	0.30103	9.33333	9	0	0	0	30	30	40	40	1.008	6.5	0	0	0	23	21	21	191	160	335	3.2	1	6.9	4.5	1.88	11	0.6	80.6	5.5	235	81	73	150
1306	1	16631532	01/24/2020	2	854.5	722	67	0	-14.4	18.8	20.8	69.8	138	80	-0.0791812	-0.0791812	8.66667	10.3333	0	0	0	30	30	40	40	1.013	7.5	0	0	0	25	14	13	238	187	273	4.7	1.3	7.2	4.6	1.77	11	0.54	84.1	4.9	254	56	80	163
1307	1	16643730	02/25/2020	2	368.25	333	52	0	-21.3	17.3	18.3	65.6	88	62	0	0.0457575	13.6667	14.6667	0	0	0	30	30	40	40	1.024	5.5	0	0	0	22	14	13	177	170	311	8.2	0.8	7.3	4.2	1.35	20	0.76	62.3	3.7	251	58	90	153
1308	1	16644558	04/09/2020	2	480.75	423	47	0	-2.9	21.4	25.4	78.2	102	68	0.09691	0.0457575	13.6667	15.6667	0	0	0	30	30	40	40	#NULL!	6.5	0	0	#NULL!	24	17	12	110	202	230	#NULL!	0.9	6.7	4.1	1.58	9	0.61	81.5	3.6	158	43	93	60
1311	1	16652000	02/06/2020	1	385.75	347	66	0	-1.9	21.6	27.1	82.8	122	74	-0.0791812	0.0457575	13	12	0	0	0	30	30	40	40	1.019	6	0	0	0	11	9	14	302	120	280	11.6	0.7	7.2	3.8	1.12	17	0.4	117.3	3.8	148	71	54	79
1312	1	16656206	01/21/2020	2	203.25	201	45	0	13.1	24.9	36.5	83.4	138	86	0	0	15	14.3333	0	0	0	30	30	40	40	1.024	6	0	0	0	18	11	16	187	166	298	4.7	0.6	6.7	4.1	1.58	18	0.56	90.6	4.5	190	62	75	109
1313	1	16663469	02/28/2020	2	660.75	567	66	0	25.5	27.6	28.2	85.4	122	64	0.09691	0.09691	8.33333	9.33333	0	0	0	30	30	40	40	1.005	6	0	0	0	20	13	22	148	169	292	10.2	0.7	7.2	3.9	1.18	16	0.64	70.2	3.6	208	163	50	135
1314	1	16693801	12/16/2019	2	392	352	62	1	11.9	24.6	27.5	91.8	128	88	0	-0.0791812	12.6667	13.3333	1	1	1	30	30	40	40	1.014	5.5	0	0	0	23	35	85	347	164	407	7.1	1.2	6.8	4.3	1.72	19	1.12	52.4	6.6	199	98	51	135
1315	1	16701945	01/07/2020	2	609.5	526	55	0	-9.3	20	21.9	70.8	104	70	-0.0791812	-0.0791812	18.3333	14.3333	0	0	0	30	30	40	40	1.016	5.5	0	0	0	22	20	13	228	211	329	7.1	1	6.7	4.2	1.68	11	0.66	71.5	4.1	235	51	95	128
1316	1	16703855	04/06/2020	2	349.5	318	39	1	-5.2	20.8	20.5	76.4	104	60	-0.0791812	-0.0791812	12.6667	13	0	0	0	30	30	40	40	#NULL!	5.5	0	0	#NULL!	18	18	19	213	184	404	#NULL!	1	7.3	4.6	1.7	16	0.91	75.1	4.6	213	104	62	138
1324	1	16723648	02/18/2020	2	884.5	746	68	0	-13.1	19.1	21.6	70.4	120	74	0.0457575	0.0457575	13.3333	17.3333	0	0	0	30	30	40	40	1.018	6	0	0	0	23	17	20	160	204	378	8.6	0.8	7.2	4.3	1.48	18	0.64	69.6	4.3	220	51	106	105
1325	1	16729879	03/27/2020	2	509.5	446	45	0	-20.1	17.6	17.5	67.8	116	76	-0.0791812	-0.0791812	12.6667	13.3333	0	0	0	30	30	40	40	1.017	6	0	0	0	20	20	14	170	183	258	5.6	2	7	4.4	1.69	11	0.66	75.7	4.7	227	26	108	117
1326	1	16730821	10/30/2019	2	440.75	391	73	0	-12.7	19.2	19.6	71.8	112	64	0.09691	0.30103	13.6667	13	0	0	0	30	30	40	40	1.012	7	0	0	0	18	11	34	166	184	351	9.7	0.6	6.9	4.1	1.46	18	0.66	65.9	3.3	231	67	83	135
1328	1	16741887	01/20/2020	2	494.5	434	51	0	7.8	23.7	30.7	81.8	140	80	-0.0791812	-0.0791812	15.6667	15.3333	0	0	0	30	30	40	40	1.02	7	0	0	0	25	36	54	156	159	454	4.5	0.9	6.7	4.6	2.19	16	0.77	61.7	5.2	233	206	53	156
1331	1	16753745	02/18/2020	2	907	764	74	0	-9.6	19.9	23	80.6	112	60	-0.0791812	0	15.3333	15.6667	0	0	0	30	30	40	40	1.01	5.5	0	0	0	27	21	15	177	220	253	7.1	1.3	7.7	4.5	1.41	15	0.58	75.6	4.9	217	30	106	102
1332	1	16754966	03/04/2020	2	917	772	70	0	45.6	32	45.1	104.3	128	80	0.154902	0.0457575	14.6667	11	0	0	0	30	30	40	40	1.009	7.5	0	0	0	18	16	13	221	266	410	4.5	0.7	7.3	4.5	1.61	13	0.62	71.4	4.5	207	57	82	114
1333	1	16764560	03/05/2020	2	552	480	44	0	-11.3	19.5	24.4	74	92	60	0	0.0457575	12.3333	11.3333	0	0	0	30	30	40	40	1.012	6.5	0	0	0	26	23	15	131	144	234	10.6	0.5	7.3	4	1.21	15	0.55	93	3.2	205	33	92	110
1334	1	16764640	10/02/2019	2	239.5	230	37	1	11.6	24.5	24.4	80.5	102	62	0.221849	0.0457575	13.6667	15.6667	0	0	0	30	30	40	40	1.022	5.5	0	0	0	15	14	21	234	175	445	5.1	0.8	7.6	4.7	1.62	17	0.65	110.2	7.1	231	71	73	143
1336	1	16771287	10/16/2019	2	414.5	370	50	1	-1	21.8	21.5	85.2	106	74	0.09691	0.0457575	10.6667	10	0	0	0	30	30	40	40	1.018	6.5	0	0	0	25	39	89	233	145	397	3.5	0.6	7	4.4	1.69	14	0.87	73.5	6	248	192	37	185
1337	2	16771452	10/07/2019	2	412	368	49	0	-15.9	18.5	19.5	64	102	78	0	-0.176091	15.6667	16.3333	0	0	0	30	30	40	40	1.027	6	0	0	0	18	9	14	330	171	260	4.6	1	6.8	4.5	1.96	13	0.57	86.7	4.2	198	49	99	90
1339	1	16787466	01/06/2020	2	499.5	438	59	0	-4	21.1	24.2	73	136	78	0	-0.0791812	9.66667	10.6667	0	0	0	30	45	40	80	1.008	5.5	0	0	0	28	25	28	158	208	308	9.1	0.7	7.6	4.3	1.3	10	0.7	65.7	4.5	299	53	119	166
1340	1	16788964	01/30/2020	2	480.75	423	46	1	3	22.7	18.2	73.2	100	62	0.30103	0.154902	10.3333	12.6667	0	0	0	30	30	40	40	1.009	7	0	0	0	18	19	16	206	161	343	8	0.9	7.4	4.4	1.47	10	0.68	98.6	4.2	217	102	76	127
1341	1	16789698	01/20/2020	2	465.75	411	50	1	2.3	22.5	21	79.7	120	72	0	-0.176091	13.6667	12.6667	0	0	0	30	30	40	40	1.026	6	0	0	0	23	25	22	463	234	294	3.4	0.7	6.7	4.2	1.68	12	0.77	84	6	187	67	56	116
1343	1	16796760	10/10/2019	2	462	408	45	1	-6.4	20.6	17.1	77.4	110	68	-0.176091	-0.176091	12.6667	10.3333	0	0	0	30	30	40	40	1.018	7	0	0	0	20	25	38	176	171	305	6.7	0.6	7.7	4.9	1.75	18	1.04	62.3	5.5	202	70	66	123
1344	2	16798460	10/17/2019	2	249.5	238	50	1	-5.2	20.9	15.1	75.8	102	62	0.0457575	-0.0791812	9	9.33333	0	0	0	30	30	40	40	1.026	7	0	0	1	19	15	12	241	159	293	5	0.6	6	4.2	2.33	16	0.66	99.4	4.3	201	39	64	130
1346	2	16820221	12/02/2019	2	212	208	50	1	29.4	28.5	27.6	91.9	132	94	0.154902	0	13	12.3333	0	0	0	30	30	40	40	1.02	6	0	300	0	25	34	35	288	225	407	12.1	0.9	7.4	3.9	1.11	23	1.83	32.6	7.4	278	211	57	189
1350	1	16825732	01/29/2020	2	493.25	433	44	0	-15.7	18.5	21.3	71.4	114	70	0.154902	0.09691	14.6667	15	0	0	0	30	30	40	40	1.013	6	0	0	0	27	28	11	163	177	281	14	0.6	7.9	4.1	1.08	13	0.58	87.8	4.1	195	64	85	99
1352	1	16845461	11/28/2019	2	537	468	51	1	7.2	23.6	26.3	82.1	120	76	0.09691	-0.176091	15.3333	15	0	0	0	30	30	40	40	1.022	6	0	0	0	26	19	15	151	244	397	4.5	1.5	7.4	4.5	1.55	19	0.99	63.4	6	287	56	97	181
1353	1	16849197	02/27/2020	2	342	312	62	0	12.6	24.8	34.4	89.8	110	74	0	-0.0791812	15.6667	16	0	0	0	30	30	40	40	1.021	6.5	0	0	0	22	27	33	327	203	370	11.1	0.6	7.3	4.3	1.43	18	0.67	68	3.5	192	75	80	105
1354	1	16849720	12/23/2019	2	565.75	491	36	1	-5	20.9	17.9	74.4	110	82	-0.176091	0.154902	13	11.6667	0	0	0	30	30	40	40	1.018	5.5	0	0	0	16	15	21	171	151	321	5.6	1.5	7	4.4	1.69	12	0.78	91	5	245	131	56	171
1355	1	16863201	01/07/2020	2	317	292	61	0	8.3	23.8	30.4	85.2	102	68	-0.176091	-0.176091	11.3333	11.6667	0	0	0	30	30	40	45	1.018	6.5	0	0	0	18	15	24	246	140	298	7.2	1	6.8	4.1	1.52	13	0.74	61.2	3.8	266	74	88	170
1356	1	16865240	10/17/2019	2	400.75	359	53	0	-9.5	19.9	23.6	80.8	92	58	0	-0.0791812	10.6667	12	0	0	0	30	30	40	40	1.012	7	0	0	0	17	14	17	75	116	367	6.6	0.9	7.1	4.4	1.63	15	0.53	91.8	3.6	242	45	119	115
1357	1	16868680	10/31/2019	2	442	392	70	1	10.6	24.3	15	82	128	80	0.221849	0.154902	19	18.6667	0	0	0	30	30	40	40	1.013	7.5	0	0	0	25	32	18	189	198	357	7.7	0.9	7.2	4.3	1.48	16	1.08	52.7	6.5	261	78	83	160
1358	1	16870254	03/27/2020	2	208.25	205	38	0	-0.6	21.9	29.7	68.6	120	78	-0.176091	-0.176091	13.6667	14.3333	0	0	0	30	30	40	40	1.009	6	0	0	0	18	15	18	129	197	307	10.4	0.7	7.3	4.2	1.35	10	0.7	74.5	2.7	229	49	97	120
1359	1	16877756	12/17/2019	2	329.5	302	60	0	1.2	22.3	30.3	85.9	110	62	0.09691	-0.176091	14.6667	11.3333	0	0	0	30	30	40	40	1.011	5.5	0	0	0	21	13	23	164	210	314	12.1	0.7	7.6	4.3	1.3	15	0.67	68.6	4	238	107	81	142
1360	1	16879425	03/05/2020	2	634.5	546	72	0	44.1	31.7	45.3	97.8	144	84	-0.0791812	0.0457575	12.6667	14.3333	0	0	0	30	30	40	40	1.008	5.5	0	0	0	25	21	33	174	192	352	7.1	0.8	7.3	4.1	1.28	23	0.84	50.8	4.9	293	109	61	209
1361	1	16880393	03/03/2020	2	629.5	542	61	0	15.1	25.3	32.6	93.5	122	84	-0.176091	-0.176091	15.6667	15.3333	0	0	0	30	30	40	40	1.013	5.5	0	0	0	28	36	40	175	210	465	5.5	1.5	6.9	4.3	1.65	10	0.6	77	5.6	238	221	94	120
1362	1	16883638	10/02/2019	2	219.5	214	58	1	-3.9	21.1	17.6	80.7	124	78	0.30103	0.69897	12.6667	11	0	0	0	30	30	40	50	1.01	6	0	0	0	23	25	75	165	169	230	7.8	0.6	7.5	4.1	1.21	16	1.1	54.5	6.8	230	74	97	123
1364	1	16889807	03/27/2020	2	568.25	493	56	0	-9.8	19.9	22.8	70.1	120	70	0.0457575	0.39794	13	12.6667	0	0	0	30	30	40	40	1.013	5	0	0	0	18	12	22	270	134	385	8.9	0.7	7.1	4.4	1.63	12	0.73	63.7	5.6	213	100	82	115
1366	1	16920888	03/03/2020	2	520.75	455	53	0	-7.8	20.3	26.9	76.5	110	68	0	0	12.6667	12.6667	0	0	0	30	30	40	40	1.007	7	0	0	0	18	11	11	204	175	286	11.2	1.1	7.1	4.2	1.45	12	0.54	90	4	236	76	89	135
1367	1	16931475	11/13/2019	2	314.5	290	64	0	38	30.3	41.4	105.6	124	80	0.154902	0.09691	14.6667	14.6667	0	0	0	30	30	40	40	1.029	5.5	0	0	0	20	14	20	182	219	353	8.8	1.4	7.5	4.2	1.27	17	0.63	72	5.7	214	132	57	138
1368	1	16932648	12/16/2019	2	363.25	329	45	1	10.6	24.3	22.3	84.9	124	76	-0.0791812	-0.176091	14.3333	14.3333	0	0	0	30	30	40	40	1.026	6	0	0	0	16	21	16	190	143	277	5.5	1	7	4.3	1.59	13	1.02	63.6	5.8	226	97	52	160
1371	1	16951805	09/27/2019	2	453.25	401	46	0	-16.5	18.4	21.6	71.4	106	76	-0.176091	-0.176091	14.3333	15	0	0	0	30	30	40	40	1.016	6	0	0	0	19	11	19	215	160	348	6.8	0.9	7.2	4.3	1.48	14	0.6	83.5	4.2	228	58	94	128
1372	1	16964834	02/13/2020	2	618.25	533	56	0	-5.8	20.7	25.7	75.6	108	70	-0.176091	0.09691	9.66667	9.66667	0	0	0	30	30	40	40	1.015	5	0	0	0	33	11	15	189	156	279	11.3	1.1	7.8	4.5	1.36	15	0.69	67.7	6.3	243	49	96	139
1373	2	16971650	10/29/2019	2	224.5	218	42	0	24.4	27.4	37.2	96.4	130	80	0	-0.0791812	11	11.6667	0	0	0	30	30	40	40	1.009	6	0	0	0	22	13	21	176	204	392	11.5	0.8	7.8	4.5	1.36	8	0.55	94.3	6.2	250	67	62	171
1375	2	17011335	12/12/2019	2	418.25	373	62	0	18.8	26.1	32.5	90.2	118	62	0.09691	0.0457575	10.6667	10	0	0	0	30	30	40	40	1.012	5.5	0	0	0	20	14	17	158	178	375	11.1	0.9	7.1	4.3	1.54	17	0.8	56	4.7	245	96	61	165
1377	1	17028350	02/26/2020	2	270.75	255	45	1	8.5	23.9	19.7	83.1	102	64	0	0.0457575	8.33333	8	0	0	0	30	30	40	40	1.022	5	0	0	0	32	28	26	287	288	484	3.4	1	7.1	4.4	1.63	10	1.06	61	5.7	303	190	46	231
1378	1	17033475	11/08/2019	2	248.25	237	46	0	-8.2	20.2	28.2	77.5	92	62	0	0.0457575	12.6667	13.6667	0	0	0	30	30	40	40	1.018	6.5	0	0	0	26	29	17	247	158	304	8.2	0.8	7	4.1	1.41	12	0.7	70.6	3.5	215	49	87	121
1379	1	17039627	02/10/2020	2	765.75	651	35	0	-9.9	19.8	21.8	78.8	102	50	-0.0791812	0.0457575	12	12.6667	0	0	0	30	30	40	40	1.02	6.5	0	0	0	20	15	22	198	171	294	7.8	1.1	7.1	4.6	1.84	15	0.69	77.5	4.1	169	29	79	80
1380	1	17048559	03/13/2020	2	637	548	68	0	0.8	22.2	25.6	80.9	128	80	-0.176091	-0.176091	10.6667	9.66667	0	0	0	30	30	40	40	1.01	5.5	0	0	0	18	12	18	249	163	294	3.4	0.7	7.3	4.5	1.61	15	0.7	63.1	4.5	281	129	68	192
1381	1	17075350	02/20/2020	2	492	432	38	0	4.2	22.9	29.8	74.7	108	70	0.0457575	-0.0791812	10	9	0	0	0	30	30	40	40	1.014	5.5	0	0	0	18	9	12	178	138	251	9.8	1.4	7.7	4.6	1.48	12	0.62	85.1	2.9	174	48	79	88
1383	1	17080153	02/26/2020	2	545.75	475	47	0	-6.5	20.6	26.9	75	92	60	-0.176091	-0.176091	15	16	0	0	0	30	30	40	40	1.02	5.5	0	0	0	24	26	34	192	147	222	11	1.2	7.2	4.1	1.32	12	0.58	86.2	5	217	35	116	98
1385	1	17087106	02/03/2020	2	435.75	387	64	0	-6.7	20.5	25	79.3	126	72	0	0.154902	9.66667	11.3333	0	0	0	30	30	40	40	1.018	5	0	0	0	21	17	26	326	188	380	8	1	7.3	4.6	1.7	12	0.54	85.2	4.9	253	193	52	175
1386	2	17099981	02/14/2020	2	507	444	70	1	15.4	25.4	24	92.4	134	84	0	0.0457575	12.6667	14.3333	0	0	0	30	30	40	40	1.018	6.5	0	0	0	14	20	34	158	193	332	10.9	0.9	7.9	4.5	1.32	23	0.99	57.9	7	210	55	77	123
1387	1	17105235	01/27/2020	2	322	296	63	0	60.4	35.3	48.8	116.4	128	72	0.0457575	0.30103	9	11	0	0	0	30	30	40	40	1.025	5	0	0	0	32	60	35	253	245	430	9.9	0.5	7.3	4.1	1.28	21	0.78	57.3	6.7	249	196	61	162
1388	1	17120102	04/10/2020	2	239.5	230	39	1	6	23.3	23.8	83	96	68	0.0457575	0.154902	8.66667	9.66667	0	0	0	30	30	40	40	#NULL!	6.5	0	0	#NULL!	16	22	32	250	152	439	#NULL!	1.1	7.4	4.4	1.47	12	0.65	108.5	5.9	215	87	59	142
1389	1	17121919	12/02/2019	2	268.25	253	40	1	0	22	20.5	81.3	128	82	-0.176091	-0.0791812	17	18.6667	0	0	0	30	30	40	40	1.022	7	0	0	0	19	25	23	182	164	336	8.7	0.9	7.6	4.8	1.71	12	0.93	72.9	6.1	223	124	50	149
1392	1	17125174	12/10/2019	2	270.75	255	41	0	8.6	23.9	32.3	79.3	102	60	0.0457575	0.30103	10	11.3333	0	0	0	30	30	40	40	1.004	6	0	0	0	16	13	11	92	172	304	9.5	1.5	7.4	4.1	1.24	12	0.61	84.8	6.4	173	137	66	83
1396	1	17162214	10/07/2019	2	503.25	441	47	1	12.6	24.8	20.1	84.5	128	94	0.09691	-0.0791812	18	17.3333	0	0	0	30	30	40	40	1.027	5.5	0	0	0	26	23	23	148	176	317	10.3	1.2	7.3	4.4	1.52	14	0.96	67.2	5.6	232	82	72	140
1397	2	17164611	11/13/2019	2	352	320	48	0	-1.8	21.6	27.7	77.1	120	80	0.0457575	0.221849	13.3333	12	0	0	0	30	30	40	40	1.02	5.5	0	0	0	22	13	37	180	222	303	5.4	0.6	7.1	4	1.29	14	0.78	61.9	4	200	52	66	123
1398	1	17168560	11/15/2019	2	625.75	539	49	1	10.8	24.4	21.3	79	110	80	0	0	13	13.3333	0	0	0	30	30	40	40	1.01	6	0	0	0	31	30	33	157	181	405	2.2	0.8	7	4.4	1.69	11	1.16	54	7.7	228	141	54	152
1400	1	17177220	03/23/2020	2	518.25	453	45	0	19.9	26.4	35.2	88.1	108	60	0.09691	0.0457575	9	10	0	0	0	30	30	40	40	1.016	5.5	0	0	0	20	15	16	87	216	295	5.1	1.4	7.1	4.1	1.37	19	0.7	71	4.4	220	39	88	124
1402	1	17183407	12/06/2019	2	307	284	47	1	-2.6	21.4	20.4	83.9	98	60	0	0.30103	13	12.3333	0	0	0	30	30	40	40	1.017	6	0	100	0	15	14	15	157	192	453	10.4	1	6.8	3.9	1.34	16	1.34	46.6	7.9	205	114	58	130
1404	1	17189817	12/20/2019	2	382	344	44	1	13.7	25	21.7	85.6	132	90	-0.176091	-0.176091	12.6667	12.6667	0	0	0	30	35	40	40	1.01	7.5	0	0	0	29	52	48	243	181	267	8.8	1.1	6.8	4.3	1.72	11	0.8	83.6	2.8	164	45	53	99
1405	1	17215593	03/27/2020	2	649.5	558	59	1	9.4	24.1	23.1	87	148	90	-0.176091	0	17.3333	18.6667	0	0	0	30	30	40	40	1.018	6	0	0	0	33	40	36	210	189	291	9.2	1.4	7.3	4.4	1.52	11	0.75	82.4	5.6	238	116	68	157
1410	2	17250334	09/19/2019	2	252	240	55	0	-0.2	22	27.6	79.1	106	70	-0.176091	-0.176091	13	12	0	0	0	30	30	40	40	1.016	5.5	0	0	0	12	12	18	267	175	414	6.2	0.8	6.9	4.1	1.46	13	0.72	65	4.8	231	59	68	149
1411	2	17252857	11/13/2019	2	273.25	257	48	1	-1.1	21.8	16.5	73.1	106	68	0.09691	0.154902	8	9.66667	0	0	0	30	30	40	40	1.026	5.5	0	0	0	17	19	27	202	162	272	7.8	0.6	7.3	4.2	1.35	9	0.86	75.3	6	217	108	67	134
1414	1	17264715	04/08/2020	2	342	312	42	1	6.1	23.3	22	84.8	106	70	-0.0791812	0	11.3333	11	0	0	0	30	30	40	40	#NULL!	6	0	0	#NULL!	24	27	39	214	167	317	#NULL!	0.8	7	4.4	1.69	17	0.88	76.3	6.1	227	125	57	143
1415	1	17298906	03/10/2020	2	419.5	374	50	0	12.8	24.8	30.4	73.4	144	88	-0.176091	-0.0791812	13.6667	17	0	0	0	30	30	40	40	1.028	5.5	0	10	0	17	13	12	236	152	297	12.5	0.8	7.4	4.4	1.47	14	0.64	76	4.2	188	56	56	120
1416	1	17304712	02/07/2020	2	193.25	193	47	1	45.1	31.9	41.2	106	108	78	-0.176091	0.30103	18	17.3333	0	0	0	30	30	40	40	1.024	6	0	0	0	22	46	41	317	162	393	14.4	0.8	7.5	4.2	1.27	12	0.86	75.8	4.8	235	96	65	152
1417	1	17304838	12/25/2019	2	368.25	333	45	1	1.4	22.3	27.5	79.3	110	62	0	0	13.6667	12.6667	0	0	0	30	30	40	40	1.028	6	0	0	0	22	31	125	236	155	394	5	1	7.2	4.7	1.88	18	0.74	90.4	5.8	223	138	64	136
1418	2	17305771	11/01/2019	2	308.25	285	56	1	-9.3	20	17.3	72.8	130	88	0.0457575	-0.0791812	12	12	0	0	0	30	30	40	40	1.019	6	0	0	1	14	13	22	145	162	438	4.4	0.7	7	4.3	1.59	14	0.98	62.5	6.2	260	50	80	168
1420	1	17310463	12/17/2019	2	495.75	435	52	0	26.6	27.8	42.9	91.4	122	90	0.09691	0.09691	13.3333	15.3333	0	0	0	30	30	40	40	1.02	6	0	0	0	19	18	46	315	177	362	12.4	1.2	7.6	4.4	1.38	13	0.63	76.4	5.6	224	82	73	138
1422	2	17332183	09/26/2019	2	328.25	301	43	0	-0.5	21.9	27.8	79.1	92	58	0	-0.0791812	14.3333	14.6667	0	0	0	30	30	40	40	1.014	7	0	0	0	16	13	13	174	191	298	6.8	0.7	7	4.2	1.5	8	0.63	80.7	5	160	76	73	78
1423	1	17340929	03/04/2020	2	284.5	266	72	0	7.1	23.5	32.5	84.3	126	78	0.09691	0.221849	11.3333	12	0	0	0	30	30	55	50	1.013	6	0	0	0	21	17	27	440	230	422	17.1	0.8	8.2	4.5	1.22	17	0.68	64.1	4.7	229	82	66	139
1424	1	17368513	12/09/2019	2	462	408	39	0	-20.5	17.5	20.5	69.5	94	60	-0.176091	-0.176091	11.3333	12.6667	0	0	0	30	30	40	40	1.012	6	0	0	0	16	10	14	149	148	258	6.6	0.6	6.6	4.3	1.87	9	0.53	100.3	3.7	193	46	116	73
1426	2	17398270	12/17/2019	2	640.75	551	57	0	0.6	22.1	24.5	84.9	110	72	0	0.0457575	7.33333	7.66667	0	0	0	30	30	40	40	1.006	7.5	0	0	0	30	24	28	224	223	320	3.7	1.4	6.4	4.3	2.05	13	0.85	53.7	3.7	237	54	109	123
1427	1	17410540	12/23/2019	2	530.75	463	49	0	0.2	22	25.5	79.4	116	76	0.221849	0.221849	12.3333	12.3333	0	0	0	30	30	45	40	1.01	5	0	0	0	16	12	16	164	125	237	7.7	0.4	6.6	3.8	1.36	10	0.57	86.7	4.5	202	91	65	127
1428	1	17410939	10/29/2019	2	233.25	225	60	1	11.2	24.5	21.4	87	128	80	-0.0791812	-0.176091	10	13	0	0	0	30	30	40	40	1.035	6.5	2	0	0	27	22	23	240	166	312	5.8	1.6	7.4	4.5	1.55	17	0.77	79.7	4.3	197	52	85	106
1429	1	17453046	03/26/2020	2	349.5	318	49	0	-4	21.1	26.3	77.4	108	68	0	0	11	11	0	0	0	30	30	40	40	1.013	5.5	0	0	0	16	19	26	190	158	271	7.3	0.9	7	4	1.33	11	0.66	73.9	2.4	242	33	107	129
1430	1	17456289	03/04/2020	2	418.25	373	52	0	24.4	27.4	39	83.3	108	72	0.154902	0.0457575	14	13.3333	0	0	0	30	30	40	40	1.019	5.5	0	0	0	18	25	22	145	173	263	8	0.9	6.9	4	1.38	15	0.77	61.4	5.9	245	159	55	157
1432	1	17485392	01/14/2020	2	605.75	523	57	0	5.3	23.2	32	79.4	104	66	0	0.09691	12.6667	10.6667	0	0	0	30	30	40	40	1.013	6	0	0	0	20	11	11	187	189	321	10.6	0.7	7.2	4.2	1.4	13	0.73	63.4	4.1	238	87	86	134
1435	1	17497295	03/26/2020	2	338.25	309	39	1	5.6	23.2	22.5	82.5	120	84	-0.0791812	-0.0791812	16.3333	17.3333	0	0	0	30	30	40	40	1.014	6	0	0	0	29	34	39	274	195	385	4.9	0.7	7.6	4.7	1.62	11	0.91	75.1	7	227	136	59	151
1436	1	17509818	12/25/2019	2	458.25	405	48	1	-0.7	21.9	26.8	81.7	124	70	-0.0791812	-0.0791812	10.3333	11.6667	0	0	0	30	30	40	40	1.02	6	0	0	0	18	19	66	211	166	389	6	0.7	7.3	4.6	1.7	13	0.67	98.9	3.5	155	91	61	83
1437	1	17530940	03/27/2020	2	375.75	339	66	0	64.3	36.1	54.7	111.4	136	80	0	-0.0791812	12	12	0	0	0	30	30	40	40	1.012	6.5	0	0	0	22	22	23	169	212	332	18.6	0.8	7.8	3.9	1	11	0.54	84.5	4.5	215	49	86	117
1438	1	17543840	01/08/2020	2	388.25	349	64	1	48.6	32.7	34.5	110.1	142	78	-0.176091	-0.0791812	15.3333	15	0	0	0	30	30	60	40	1.008	5.5	0	0	0	20	18	69	130	161	332	4.1	1.3	7.4	4.4	1.47	10	1.11	52.4	5.2	192	133	65	104
1441	1	17579549	02/04/2020	2	445.75	395	65	0	4.3	22.9	30.5	80	126	78	0.154902	0.154902	13.6667	12.6667	0	0	0	30	30	40	40	1.008	6	0	0	0	17	18	23	162	155	435	7.3	0.7	7.7	4.5	1.41	12	0.67	67	6.8	241	86	71	153
1443	1	17597841	04/01/2020	2	477	420	44	0	5	23.1	31.4	85.6	110	64	0.0457575	0	19	18.6667	0	0	0	30	30	40	40	#NULL!	6.5	0	0	#NULL!	21	19	10	236	194	343	#NULL!	0.4	7.2	4.2	1.4	18	0.54	94.9	3.9	227	117	72	138
1444	1	17614732	03/11/2020	2	329.5	302	60	1	2.8	22.6	20.1	81.8	122	80	0.0457575	0	14.6667	16.3333	0	0	0	30	30	40	40	1.028	6	0	0	0	23	21	48	235	162	316	2.2	1.2	6.9	4.4	1.76	15	0.95	63.3	6	234	89	79	140
1445	1	17614746	03/11/2020	2	368.25	333	54	0	-7.2	20.4	22.2	73.3	92	56	0.0457575	0.09691	11.3333	9.66667	0	0	0	30	30	40	40	1.013	5.5	0	0	0	27	33	15	222	169	264	12.7	0.9	7.1	4.1	1.37	18	0.71	66.4	3.3	229	104	68	144
1446	1	17617233	11/19/2019	2	367	332	39	0	35.5	29.8	34.5	94	138	100	-0.0791812	0	15.3333	14.6667	0	0	0	30	30	40	40	1.005	5.5	0	0	0	12	15	27	162	182	352	5	0.8	6.9	4.3	1.65	9	0.58	90.9	3.8	184	108	53	109
1447	1	17620614	01/15/2020	2	532	464	65	0	-2.2	21.5	23.5	82.5	124	76	-0.176091	-0.0791812	11	10.6667	0	0	0	30	30	40	40	1.021	5.5	0	0	0	22	21	31	232	240	332	2.4	0.7	6.6	4.3	1.87	12	0.72	62	4.4	248	92	86	145
1451	1	17721052	11/28/2019	2	393.25	353	62	0	17.7	25.9	29.8	85.8	120	60	0.221849	0.09691	13	13	0	0	0	30	30	40	40	1.011	6	0	0	0	23	20	12	353	223	351	6.8	1.8	6.9	4.4	1.76	17	0.72	62.8	4.6	259	53	104	147
1452	1	17744477	11/01/2019	2	267	252	47	0	-17.7	18.1	20.1	65.8	96	60	-0.176091	-0.0791812	13	12.6667	0	0	0	30	30	40	40	1.01	5.5	0	0	0	21	13	20	115	138	254	7.6	1	7.2	4.3	1.48	15	0.74	66	4.5	189	38	92	91
1453	1	17745121	10/28/2019	2	249.5	238	44	0	7.1	23.6	28.6	88.2	118	78	-0.0791812	0.221849	12.3333	13.3333	0	0	0	30	30	40	40	1.011	6.5	0	0	0	18	17	26	168	146	371	4.8	0.5	7	4.4	1.69	14	0.58	87.8	5.4	215	103	82	117
1455	1	17746082	12/23/2019	2	492	432	66	0	-0.2	21.9	29.2	83.2	136	70	0	0	13.6667	13	0	0	0	30	30	55	45	1.006	7.5	0	0	0	19	15	26	219	187	458	7.2	1	7.2	4.4	1.57	13	0.57	79.6	4.5	192	117	65	113
1458	1	17761190	01/08/2020	2	365.75	331	50	0	26.8	27.9	37.2	94.7	132	94	0.39794	0.09691	15.6667	17	0	0	0	30	30	40	40	1.017	6	0	10	0	48	70	34	286	248	311	14.5	0.7	7.8	4.2	1.17	11	0.64	76	5.7	230	162	44	157
1459	1	17769476	11/15/2019	2	305.75	283	61	0	37.2	30.2	41.3	100	134	80	0.09691	0.09691	11	11.6667	1	1	1	30	30	40	40	1.017	6.5	0	0	0	13	14	21	243	171	410	13.3	0.7	7.9	4.4	1.26	14	0.56	83.1	4.8	178	112	53	104
1460	1	17775460	01/20/2020	2	347	316	44	1	0.6	22.1	21.1	78	102	68	0.39794	-0.176091	13.3333	17.6667	0	0	0	30	30	40	40	1.029	5.5	0	0	0	21	25	19	175	165	301	10.5	1	6.8	4.4	1.83	20	0.98	66.9	3.6	176	71	59	108
1461	1	17778394	01/20/2020	2	382	344	39	1	6.5	23.4	23.1	82	102	60	-0.176091	-0.0791812	13	14	0	0	0	30	30	40	40	1.028	6	0	0	0	17	14	14	182	160	307	11	1.1	7.2	4.3	1.48	10	0.88	78	4.9	194	138	52	117
1462	1	17799637	03/03/2020	2	793.25	673	62	0	-5.4	20.8	22.4	76.1	114	80	#NULL!	#NULL!	#NULL!	#NULL!	0	0	0	30	30	40	40	1.017	6.5	0	0	0	20	13	30	237	228	375	11.9	1	7.9	4.2	1.14	10	0.57	81.1	3.8	247	69	89	150
1464	1	17822637	03/19/2020	2	264.5	250	37	0	-11.4	19.5	23.1	66.9	84	54	0.154902	0.30103	8.66667	8.66667	0	0	0	30	30	40	40	1.03	6	0	0	0	17	21	11	175	139	211	5.8	0.9	7.2	4.4	1.57	15	0.53	101.8	2.4	195	58	81	105
1465	1	17829297	10/02/2019	2	308.25	285	46	0	0	22	26.5	76	112	68	-0.0791812	-0.176091	13.3333	14	0	0	0	30	30	40	40	1.023	5.5	0	0	0	16	14	27	242	149	326	5.8	0.7	7.1	4.2	1.45	16	0.61	82	5	202	145	55	125
1466	1	17835523	02/10/2020	2	344.5	314	66	0	-3.7	21.2	23.6	81.5	128	60	-0.0791812	0.154902	11	10.6667	0	0	0	30	30	40	40	1.013	6	0	0	0	24	14	19	238	201	268	7	1	6.8	4.3	1.72	15	0.65	69	5.2	236	44	110	119
1467	1	17835943	11/26/2019	2	464.5	410	52	1	-4.2	21.1	17.9	71.3	106	62	-0.176091	-0.176091	8	9	0	0	0	30	30	40	40	1.027	5.5	0	0	0	30	32	242	314	164	343	3.7	1.3	6.6	4	1.54	15	0.86	73.6	5.7	220	62	89	127
1468	1	17843610	12/16/2019	2	183.25	185	48	0	20.4	26.5	40.7	87.2	174	94	-0.0791812	0	13	13	0	0	0	30	30	40	40	1.034	5.5	0	0	0	12	10	12	166	69	361	12.8	0.5	7.8	4.1	1.11	13	0.53	94.5	3.9	208	54	60	138
1471	2	17886715	11/13/2019	2	325.75	299	52	1	-11.9	19.4	16.2	76.4	116	76	0.522879	0.221849	12.6667	12.3333	0	0	0	30	30	40	40	1.024	6	0	0	0	26	30	16	175	194	318	5.4	0.8	7.8	4.8	1.6	15	0.78	81.9	4.7	229	59	97	125
1472	1	17912636	11/05/2019	2	520.75	455	79	0	12.1	24.6	32.6	91.3	128	74	0.154902	-0.0791812	10.3333	11.6667	0	0	0	30	30	40	40	1.01	7.5	0	0	0	21	21	14	340	200	390	8	0.9	7.3	4.4	1.52	11	0.74	56.9	5.9	189	211	52	106
1476	2	18002005	12/09/2019	2	283.25	265	50	0	8.9	24	28.6	83.1	104	62	-0.176091	-0.176091	12	11.6667	0	0	0	30	30	40	40	1.025	5.5	0	10	0	16	9	12	123	156	194	11.2	0.8	6.8	3.9	1.34	10	0.66	73.5	4.1	166	56	64	93
1477	1	18002490	12/09/2019	2	470.75	415	53	0	-11.4	19.5	24.3	71.3	112	70	0.30103	0.0457575	13	12	0	0	0	30	30	40	40	1.022	5	0	0	0	20	16	21	190	205	343	4.1	1.2	6.7	4.3	1.79	13	0.67	71.1	5	205	95	101	90
1478	1	18021563	03/12/2020	2	267	252	55	0	-3.4	21.2	28.5	73.3	134	66	-0.0791812	-0.0791812	10	13	0	0	0	30	30	40	40	1.015	6	0	0	0	15	9	11	249	186	617	6.3	1	6.9	4.1	1.46	11	0.62	76.6	4.4	224	57	85	130
1479	1	18055530	02/18/2020	2	610.75	527	70	0	-3.1	21.3	27.4	82.5	128	82	0.39794	0.39794	11	12	0	0	0	30	30	40	40	1.023	5.5	0	0	0	22	17	25	320	163	293	4.8	0.8	7	4.3	1.59	13	0.56	79.9	5.8	239	138	64	152
1480	1	18055723	03/05/2020	2	464.5	410	60	0	9.5	24.1	31.9	86.6	100	64	0.09691	-0.176091	12.6667	11	0	0	0	30	30	40	40	1.004	5	0	0	0	25	28	39	344	187	389	4.9	0.6	7.6	4.5	1.45	12	0.62	74.7	5.5	217	166	52	129
1481	1	18101342	03/12/2020	2	210.75	207	71	1	4.7	23	21.5	84.3	138	86	-0.0791812	0.154902	18	18.6667	0	0	0	30	30	50	60	1.023	5.5	0	0	0	17	15	19	116	161	385	9	0.4	7.3	4.7	1.81	20	0.82	70.9	7.1	218	133	57	135
1482	1	18106769	03/18/2020	2	293.25	273	63	0	-5.1	20.9	24.5	72.5	118	64	0.221849	0.154902	12	10	0	0	0	30	30	40	40	1.013	5	0	0	0	24	16	31	182	242	303	4.7	0.8	6.9	4.6	2	15	0.55	84	3.3	229	39	120	95
1483	1	18114077	11/29/2019	2	372	336	49	0	-12.7	19.2	22.3	68	128	80	-0.176091	-0.176091	11.6667	10.3333	0	0	0	30	30	40	40	1.016	5.5	0	0	0	20	14	23	162	151	236	11.5	1.5	7.2	4.1	1.32	14	0.45	112.4	4.5	261	33	140	118
1484	1	18114100	11/29/2019	2	353.25	321	43	0	44.8	31.9	45.6	99.5	136	86	0.0457575	0.0457575	14.6667	16	0	0	0	30	30	40	40	1.018	6	0	0	0	13	18	21	138	141	368	15.8	1.1	8	4.6	1.35	11	0.62	82.2	6.3	188	91	46	128
1485	1	18140368	04/10/2020	2	509.5	446	30	1	-10	19.8	14.2	73	104	62	-0.0791812	0.154902	11.3333	10.6667	0	0	0	30	30	40	40	#NULL!	7	0	0	#NULL!	20	13	19	177	163	284	#NULL!	1	7.7	4.5	1.41	14	0.85	87.3	6.1	226	78	90	126
1486	1	18140614	12/17/2019	2	569.5	494	67	0	-6.8	20.5	26.4	80	126	58	0.0457575	-0.0791812	12.6667	11.6667	0	0	0	30	30	40	40	1.011	5.5	0	0	0	26	16	32	229	198	346	4.2	1.1	7.3	4.5	1.61	15	0.6	75	4.7	244	66	106	127
1491	1	18207095	01/06/2020	2	323.25	297	30	0	-9.8	19.9	27.9	75.8	98	56	0.09691	0.09691	28	26.6667	0	0	0	30	30	40	40	1.011	5.5	0	0	0	17	13	19	200	158	354	18.9	1	8	4.5	1.29	9	0.55	103.8	4.1	191	79	64	116
1493	1	18257990	03/23/2020	2	444.5	394	71	1	-1.2	21.8	18.4	82.3	128	82	0.221849	0.154902	11	10	0	0	0	30	30	40	50	1.021	6	0	0	0	22	24	15	154	183	234	8.5	0.9	6.8	4.4	1.83	16	0.86	67.3	4.6	228	79	58	156
1494	2	18287650	10/08/2019	2	785.75	667	70	1	-5.7	20.7	15.4	76.1	126	72	0.154902	0.0457575	8	8.66667	0	0	0	30	30	40	40	1.022	5	0	0	0	17	25	18	218	145	333	7.2	0.9	7.6	4.4	1.38	20	0.85	68.5	6	209	138	53	134
1495	1	18294414	03/02/2020	2	413.25	369	43	0	-7	20.5	24.3	75.8	100	62	0.30103	0	14	14.3333	0	0	0	30	30	40	40	1.026	6	0	0	0	13	10	8	159	131	282	10.1	0.8	6.6	3.9	1.44	12	0.46	113.9	2.2	194	55	74	111
1496	2	18302211	10/24/2019	2	290.75	271	57	0	-21.3	17.3	19.6	67.7	102	66	0.39794	#NULL!	9	8.33333	0	0	0	30	30	40	40	1.007	5.5	0	0	0	17	6	11	182	161	298	7	1.3	7.1	4.4	1.63	10	0.64	73.2	4.3	286	94	76	198
1497	2	18302520	10/08/2019	2	292	272	43	1	-6.2	20.6	17.6	77.1	100	60	0.09691	0.09691	11.6667	11.6667	0	0	0	30	30	40	40	1.023	5.5	0	0	0	16	17	16	200	157	323	3.7	1	6.8	4.6	2.09	11	0.81	83	5.5	167	96	41	111
1499	1	18334490	10/07/2019	2	340.75	311	48	0	-4.6	21	24.6	79	106	64	-0.0791812	0.0457575	15	14	0	0	0	30	30	40	40	1.022	5.5	0	0	0	20	17	22	147	203	481	5.6	0.9	7.1	4.5	1.73	15	0.77	62.8	5.2	203	32	106	94
1500	1	18347860	04/09/2020	2	484.5	426	35	0	-12.5	19.2	24.7	74.7	96	64	-0.176091	-0.0791812	11.6667	11.6667	0	0	0	30	30	40	40	#NULL!	5.5	0	0	#NULL!	14	16	13	139	148	297	#NULL!	1.2	7.8	4.9	1.69	21	0.59	92	3.5	176	32	80	91
1501	1	18383304	11/01/2019	2	382	344	60	1	-5.3	20.8	21.9	80.1	98	70	-0.0791812	-0.0791812	10	10.3333	0	0	0	30	30	40	40	1.018	7	0	0	0	19	20	22	270	160	440	6.6	1	7.2	4.4	1.57	21	0.98	61.2	5.4	188	131	56	107
1502	1	18386807	03/10/2020	2	527	460	28	0	32.7	29.2	39.9	94.7	108	72	-0.176091	-0.0791812	15.6667	16.6667	0	0	0	30	30	40	40	1.024	5.5	0	0	0	19	13	15	160	163	299	14.4	0.8	7.6	4.1	1.17	8	0.6	96.3	5.7	143	70	50	81
1504	1	18420182	11/08/2019	2	314.5	290	42	1	-3	21.3	18.9	75	104	62	0	-0.0791812	7.66667	9	0	0	0	30	30	40	40	1.028	6	0	0	0	20	30	129	223	126	329	6.5	1.7	7.1	4.7	1.96	17	0.97	68.6	7.5	260	144	51	189
1508	1	18463677	02/13/2020	2	478.25	421	49	1	11.6	24.5	22.7	81.1	124	76	0.0457575	0.0457575	14.3333	15	0	0	0	30	30	40	40	1.009	6.5	0	0	0	23	34	51	172	191	315	8.1	1.2	7	4.5	1.8	12	0.86	74.9	7.3	220	41	68	143
1509	1	18470492	10/29/2019	2	528.25	461	61	1	7.9	23.8	23.5	90	110	80	-0.176091	0	12	13.6667	1	1	1	30	30	40	40	1.016	6	0	0	0	24	19	33	209	211	319	4.8	1.1	7	4.3	1.59	18	1.07	55.3	6.1	186	68	65	110
1512	1	18533365	11/07/2019	2	244.5	234	36	0	-4.4	21	25.6	72.5	108	62	0.09691	0	12.6667	12.6667	0	0	0	30	30	40	40	1.02	7	0	0	0	23	21	31	100	125	220	15.5	1	6.9	4	1.38	7	0.61	88	3.5	178	44	77	100
1513	1	18535020	01/29/2020	2	448.25	397	55	1	-18.4	17.9	11.8	68.4	100	68	-0.0791812	-0.0791812	8.33333	9	0	0	0	30	30	40	40	1.026	5.5	0	0	0	33	27	16	136	184	206	6.7	1	6.8	4.4	1.83	17	0.97	63.5	3.8	202	49	64	132
1514	1	18539744	01/31/2020	2	242	232	49	1	9.1	24	24.7	84.9	124	82	-0.176091	0	12.6667	11.3333	0	0	0	30	30	40	40	1.033	5.5	0	10	0	25	19	40	192	189	493	5	0.9	7.1	4.5	1.73	17	0.97	65.6	6.7	219	57	80	125
1515	1	18539758	01/31/2020	2	158.25	165	49	1	38.9	30.6	30.8	92.9	134	88	0.09691	0.154902	12.6667	13	0	0	0	30	30	40	40	1.029	5.5	0	10	0	19	21	55	146	186	312	6.5	1.5	7.1	4.4	1.63	18	1.02	62.1	5.8	266	45	54	194
1518	1	18557580	03/25/2020	2	349.5	318	55	1	5.6	23.2	22.3	84.9	118	72	0.0457575	0.221849	19	19	0	0	0	30	30	40	40	1.011	6.5	0	0	0	16	13	16	179	166	529	5.2	1	6.9	4.6	2	15	1.04	58.8	6.9	228	107	57	158
1520	1	18574470	09/19/2019	2	389.5	350	49	1	11.2	24.5	25.1	91	118	78	0.522879	0.522879	8	8.66667	0	0	0	30	30	40	40	1.012	5.5	0	0	0	23	24	39	184	183	324	11.5	0.7	7.4	4.4	1.47	14	0.86	74.9	4.6	181	122	62	102
1521	1	18612844	04/03/2020	2	373.25	337	47	0	3.1	22.7	28.7	78.8	104	70	0.0457575	-0.0791812	15	16	0	0	0	30	30	40	40	#NULL!	5.5	0	0	#NULL!	15	10	13	149	168	285	#NULL!	0.7	8	4.4	1.22	8	0.61	81.5	3	209	62	74	122
1522	1	18622935	03/19/2020	2	544.5	474	60	1	18.5	26.1	26.2	91.8	102	64	0	0.09691	9	8	0	0	0	30	30	40	40	1.013	6	0	0	0	17	17	26	218	183	333	12.6	1	7.6	4.2	1.24	15	0.85	71.5	7.3	216	224	38	146
1523	1	18629614	03/23/2020	2	599.5	518	59	1	0	22	16.1	78.2	114	72	-0.0791812	-0.176091	13	13.6667	0	0	0	30	30	40	40	1.009	6	0	0	0	26	17	21	167	168	240	7.6	1.2	6.4	4.1	1.78	12	0.8	76.8	5.8	157	55	75	73
1525	1	18639445	01/08/2020	2	1108.25	925	65	1	-8.6	20.1	17.7	77.2	100	62	0.221849	0.154902	13.3333	11	0	0	0	30	30	40	40	1.02	6	0	0	0	25	23	23	231	158	267	5	0.9	6.7	4.1	1.58	20	0.84	70.8	7.2	191	187	70	99
1526	1	18655578	03/26/2020	2	330.75	303	42	1	23.5	27.2	25.3	95.5	114	76	-0.176091	-0.176091	8	8	0	0	0	30	30	40	40	1.019	5.5	0	0	0	19	20	65	140	173	350	9.1	0.8	6.9	4.2	1.56	14	1	66.3	7.2	204	107	59	130
1528	1	18689125	12/23/2019	2	592	512	45	0	44.1	31.7	46	99.8	138	88	0.154902	0.09691	12	11.3333	0	0	0	30	30	40	40	1.021	6.5	0	0	1	31	74	24	195	196	365	6.4	1	7	4.1	1.41	12	0.53	96.3	5.3	261	131	59	180
1532	2	18720127	11/13/2019	2	290.75	271	61	1	-5.7	20.8	21.3	86.4	106	70	0	-0.0791812	13.6667	12.6667	0	0	0	30	30	40	40	1.013	6	0	0	0	19	22	44	225	189	440	2.7	0.8	7	4.5	1.8	15	0.78	78.2	6.5	268	141	57	189
1533	2	18728352	10/08/2019	2	562	488	67	0	-23.3	16.9	16.7	62	134	72	0.154902	0.09691	15.3333	14	1	1	1	30	30	40	40	1.016	5.5	0	0	0	24	14	29	168	178	244	9.9	1.2	7.6	4.4	1.38	17	0.7	63.3	4.5	245	95	87	148
1534	1	18741310	04/02/2020	2	450.75	399	63	1	5.8	23.3	20.9	81	114	76	0.0457575	-0.176091	13	12.6667	0	0	0	30	30	40	40	#NULL!	6	0	0	#NULL!	16	15	23	210	168	349	#NULL!	1.5	7.4	4.5	1.55	13	0.83	72.4	4.9	242	88	95	137
1535	1	18741340	04/02/2020	2	384.5	346	63	0	18.1	26	39.6	85	144	88	-0.0791812	-0.176091	12.6667	10.6667	0	0	0	30	30	40	40	#NULL!	5	0	0	#NULL!	17	22	29	278	196	442	#NULL!	2.2	7.6	4.9	1.81	13	0.52	89.3	4.7	248	177	61	157
1537	1	18754643	10/25/2019	2	438.25	389	35	0	-10.8	19.6	22.9	67.6	104	72	-0.0791812	0	14	15	0	0	0	30	30	40	40	1.018	5	0	0	0	14	7	14	140	185	339	5.2	1.1	7.3	4.5	1.61	13	0.61	88.7	4	248	45	117	128
1538	1	18763205	01/31/2020	2	565.75	491	36	1	-6.4	20.6	20	79.9	112	66	-0.0791812	0	11	13.6667	0	0	0	30	30	40	40	1.014	6	0	0	0	20	32	27	189	126	325	8.8	1.3	7.1	4.7	1.96	14	0.88	79.7	5.1	181	81	60	109
1540	1	18784284	03/26/2020	2	523.25	457	71	0	11.8	24.6	33.4	83.1	122	78	0.154902	0.09691	13	12.6667	0	0	0	30	30	40	40	1.019	6.5	0	0	0	19	19	11	266	187	319	8	0.7	7	4	1.33	18	0.62	71.2	5.3	231	137	56	156
1541	2	18796352	10/23/2019	2	574.5	498	42	1	-12.6	19.2	17.9	72.6	100	74	-0.0791812	0	13	15.3333	0	0	0	30	30	40	40	1.015	6	0	0	0	23	20	30	276	175	455	11.8	0.9	8.7	5.3	1.56	10	0.71	96.5	6	248	251	66	146
1542	1	18814965	03/05/2020	2	549.5	478	74	0	11	24.4	29.4	94.6	128	64	0	-0.176091	9.66667	10.3333	2	2	2	30	30	40	40	1.014	7.5	0	0	0	17	19	19	260	174	294	8.6	1.2	7	4	1.33	12	0.47	95.2	4.2	231	42	103	117
1543	1	18838483	11/14/2019	2	289.5	270	43	1	-6	20.7	22.3	78.6	104	70	0	0.0457575	15.3333	15	0	0	0	30	30	40	40	1.03	6	0	10	0	13	11	18	146	148	312	16.1	1.8	7.4	4.5	1.55	15	0.82	81.9	6.3	247	208	42	177
1546	1	18880800	03/26/2020	2	239.5	230	49	1	-0.3	21.9	21.4	78.8	116	78	-0.176091	-0.176091	17.6667	18.3333	0	0	0	30	30	40	40	1.011	5.5	0	0	0	18	11	19	170	156	381	3.4	1	7.2	4.5	1.67	13	0.87	73.9	5.1	253	140	76	159
1551	2	18945290	01/27/2020	2	370.75	335	59	1	48.7	32.7	26.9	106.9	140	90	-0.0791812	-0.0791812	16	17.6667	1	1	1	30	30	40	40	1.025	6	0	0	0	24	39	32	333	282	431	5.6	0.8	7.4	4.4	1.47	18	0.71	87.6	6.3	259	115	81	163
1552	1	18960199	01/07/2020	2	402	360	35	0	-7.4	20.4	28.2	68.8	94	62	0.30103	0.30103	12	12.6667	0	0	0	30	30	40	40	1.017	6.5	0	0	0	17	16	11	176	172	267	12.9	0.7	7.3	4.3	1.43	9	0.6	90.3	2.6	222	53	91	121
1553	2	18969339	10/29/2019	2	209.5	206	47	0	24.8	27.4	37.5	84.2	120	78	0.0457575	0.154902	14	16	0	0	0	30	30	40	40	1.015	5.5	0	0	0	24	30	39	189	186	382	10.3	0.6	7.6	4.4	1.38	15	0.51	99.2	4.5	253	265	42	167
1554	1	18972480	03/17/2020	2	647	556	64	0	-12.9	19.2	26.2	76	136	72	-0.0791812	0.09691	16	16	0	0	0	30	30	40	40	1.023	5.5	0	0	0	22	20	18	255	175	518	5.1	1.2	7.9	4.6	1.39	16	0.67	67.3	4.9	272	147	82	163
1555	2	18991861	01/22/2020	2	608.25	525	67	1	10.5	24.3	28.6	86.9	128	74	0.221849	0.0457575	16	14.6667	0	0	0	30	30	50	45	1.019	5	0	0	0	22	15	19	200	188	405	9.9	1.8	7.6	4.3	1.3	15	1.18	48.4	7.2	185	205	47	116
1556	1	19021510	04/07/2020	2	532	464	71	1	-15.3	18.6	12	71.8	194	94	0.09691	0.221849	11.6667	10.3333	0	0	0	30	30	40	40	#NULL!	6.5	0	0	#NULL!	20	13	27	334	155	290	#NULL!	0.8	6.8	4.4	1.83	15	0.84	69.1	5.3	186	73	56	119
1559	1	19046181	03/16/2020	2	242	232	38	1	1	22.2	23.1	78.3	128	82	-0.176091	-0.176091	15	12.6667	0	0	0	30	30	40	40	1.017	6.5	0	0	0	18	19	24	188	167	316	7.5	0.9	7.3	4.5	1.61	12	0.74	94.9	6	269	137	76	178
1560	1	19051231	10/28/2019	2	392	352	61	0	6.7	23.5	33.6	87.4	132	78	0	-0.176091	11.6667	11.6667	0	0	0	30	30	40	40	1.008	5.5	0	0	0	20	21	38	201	203	316	6.3	0.5	7.3	4.2	1.35	14	0.64	71.8	5	251	52	97	140
1561	1	19055101	01/28/2020	2	389.5	350	58	1	10.7	24.4	21.9	81.7	114	74	-0.176091	-0.176091	11	10.6667	0	0	0	30	30	40	40	1.016	6	0	0	0	22	22	119	210	156	385	3.4	0.9	6.8	4.4	1.83	10	0.8	77.2	3.9	221	63	71	139
1564	1	19094435	02/05/2020	2	403.25	361	56	1	10.5	24.3	25	84.7	102	64	0.0457575	-0.176091	11.3333	11.6667	0	0	0	30	30	40	40	1.019	6	0	0	0	23	28	57	227	135	361	10.4	1.8	7	4	1.33	15	0.87	71.1	4.7	249	208	49	166
1565	1	19169679	04/07/2020	2	137	148	45	1	24.5	27.4	27.5	96	128	80	-0.0791812	0	12.3333	11.6667	0	0	0	30	30	40	40	#NULL!	6	0	0	#NULL!	23	44	33	210	226	409	#NULL!	0.7	6.9	4.5	1.88	16	0.98	66.5	6.7	153	330	45	61
1567	1	19185798	02/26/2020	2	433.25	385	47	0	4.8	23	29.5	79.1	104	60	0.221849	0.221849	10.3333	9	0	0	0	30	30	40	40	1.026	5.5	0	0	0	20	16	12	191	156	232	9.5	0.4	6.3	3.7	1.42	18	0.53	95.1	2.1	178	55	101	72
1570	1	19212749	10/25/2019	2	377	340	42	0	-4.1	21.1	26.1	76.8	92	54	0.09691	0	11	8.33333	0	0	0	30	30	40	40	1.008	6.5	0	0	0	16	10	9	160	159	209	5.4	1.4	6.7	4.1	1.58	15	0.66	77.2	4.2	176	65	66	100
1571	1	19230571	11/19/2019	2	503.25	441	51	1	15.7	25.4	26.9	95.3	130	84	0	-0.0791812	14.3333	13	0	0	0	30	30	40	40	1.028	6.5	0.5	0	0	24	33	118	234	175	398	15.1	1.3	7.8	4.4	1.29	12	0.9	70.4	6	215	142	51	141
1573	1	19251263	11/26/2019	2	503.25	441	52	0	-14.9	18.7	21.6	71.5	104	70	-0.0791812	-0.0791812	16.3333	15.3333	0	0	0	30	30	40	40	1.017	5.5	0	0	0	23	14	45	229	201	348	4	0.8	7.4	4.4	1.47	20	0.71	67.1	4.6	216	68	81	124
1574	1	19251300	01/28/2020	2	409.5	366	49	1	0.5	22.1	19.9	78.7	110	68	-0.176091	-0.176091	15.3333	14.3333	0	0	0	30	30	40	40	1.017	5.5	0	0	0	23	15	45	252	173	368	5.1	1.6	7.2	4.7	1.88	13	0.95	67.2	7.9	148	81	60	75
1577	1	19277953	11/01/2019	2	389.5	350	50	0	-6.2	20.6	24.1	74.5	106	70	-0.176091	-0.0791812	8.66667	11	0	0	0	30	30	40	40	1.016	6.5	0	0	0	19	13	17	154	174	268	9.5	1	6.9	4	1.38	12	0.58	84.6	5	239	37	100	130
1578	1	19295089	01/22/2020	2	679.5	582	56	1	19.7	26.3	26.5	88.5	112	68	-0.176091	-0.176091	11	10.3333	0	0	0	30	30	40	40	1.031	5.5	0	10	0	19	12	22	189	203	423	5	1	7	4.2	1.5	15	0.87	71.2	5.2	276	84	62	194
1579	1	19296363	01/28/2020	2	274.5	258	40	1	-3.8	21.2	24.5	78.8	90	54	0.0457575	-0.0791812	13.3333	13	0	0	0	30	30	40	40	1.011	5.5	0	0	0	22	23	46	160	114	328	3.6	0.9	6.8	4.5	1.96	12	0.82	83.6	5.1	199	271	43	114
1580	2	19311196	10/02/2019	2	472	416	45	1	8.8	23.9	25.1	83	110	78	0.09691	0.0457575	12.3333	13.6667	0	0	0	30	30	40	40	1.027	6	0	0	0	22	21	31	187	170	307	10.9	1.7	7.4	4.4	1.47	14	0.92	71.3	5.7	217	64	48	158
1581	1	19360755	11/15/2019	2	294.5	274	48	0	-6.9	20.5	25.5	76.5	96	60	-0.0791812	0	14.3333	13	0	0	0	30	30	40	40	1.006	6	0	0	0	24	23	10	131	185	275	9	1.1	7.3	4.4	1.52	15	0.83	57.8	4	206	70	105	89
1582	1	19393191	02/19/2020	2	230.75	223	40	0	23.8	27.2	40.7	88.2	104	62	-0.176091	-0.176091	17	17.6667	0	0	0	30	30	40	40	1.019	6.5	0	0	0	28	14	17	139	203	436	10	0.8	7.2	4	1.25	11	0.51	103.9	4.5	207	148	59	126
1583	1	19408974	02/25/2020	2	547	476	39	0	-12.7	19.2	24	71.8	104	66	-0.0791812	0	13	11.6667	0	0	0	30	30	40	40	1.011	5.5	0	0	0	18	11	19	124	135	263	10.8	0.7	7	4.2	1.5	10	0.61	86	4.5	201	51	81	112
1584	1	19432130	02/05/2020	2	227	220	68	1	17.9	26	26	95.2	160	90	0	-0.176091	15	13	0	0	0	30	30	40	40	1.021	6	0	0	0	24	23	24	226	180	359	4.2	1.9	7.3	4.3	1.43	13	0.85	69	6.3	167	56	64	94
1585	1	19433480	03/19/2020	2	308.25	285	45	0	-15.7	18.6	20.4	68.3	108	72	0.09691	0.0457575	18.3333	20	0	0	0	30	30	40	40	1.018	6	0	0	0	24	17	28	158	148	243	8.8	1.6	8	4.9	1.58	10	0.6	84	4.3	189	72	99	80
1586	1	19436047	01/24/2020	2	739.5	630	54	1	12.7	24.8	18.6	82.3	106	72	0.0457575	0.154902	11	11.3333	0	0	0	30	30	40	40	1.011	6.5	0	0	0	31	39	41	215	223	385	11.4	1.3	7.5	4.6	1.59	14	1	61.7	5.7	173	110	60	95
1588	1	19449686	02/27/2020	2	183.25	185	54	1	18.7	26.1	26	97.5	148	92	0	-0.176091	16.6667	15.6667	0	0	0	30	30	40	40	1.015	7	0	0	0	23	32	64	208	216	417	7.4	0.9	7.3	4.7	1.81	17	0.92	67.6	5.9	238	167	62	149
1589	1	19459889	02/26/2020	2	493.25	433	45	0	-6.3	20.6	25.5	72.8	98	62	0	0.154902	12.3333	12.6667	0	0	0	30	30	40	40	1.033	6.5	0	0	0	15	8	15	151	147	326	9.7	0.5	7	4	1.33	10	0.68	73.3	3.6	183	53	68	108
1591	1	19484167	12/05/2019	2	617	532	49	0	-12.3	19.3	22.1	73	118	60	0	-0.0791812	9.66667	11.3333	0	0	0	30	30	40	40	1.01	5.5	0	0	0	14	8	6	169	158	194	14.2	0.8	7	3.8	1.19	14	0.58	85.1	2.6	194	60	86	97
1593	1	19493913	03/03/2020	2	369.5	334	66	0	12.7	24.8	32.8	86.7	140	82	0.154902	0.0457575	12.3333	12	0	0	0	40	30	50	40	1.01	7	0	0	0	14	11	21	307	192	462	6.8	0.6	7.4	4.5	1.55	12	0.62	72.7	4.6	227	173	63	137
1596	1	19533150	04/08/2020	2	538.25	469	36	0	-18.2	18	21.6	64.7	100	68	0	0.30103	15.3333	17.6667	0	0	0	30	30	40	40	#NULL!	6	0	0	#NULL!	16	11	11	147	148	261	#NULL!	0.8	7	4.2	1.5	12	0.59	91.3	3.7	214	39	73	130
1598	1	19553345	02/21/2020	2	513.25	449	49	1	-6.6	20.5	20.5	75	100	58	-0.0791812	-0.0791812	8	7.33333	0	0	0	30	30	40	40	1.022	6	0	0	0	17	13	8	173	149	257	6.2	1.1	6.5	4.1	1.71	18	0.92	69.5	5.3	172	45	65	100
1599	1	19559528	03/02/2020	2	335.75	307	55	1	12.9	24.8	23.7	93.4	128	80	-0.176091	-0.0791812	13.6667	13.3333	0	0	0	30	30	40	40	1.009	5.5	0	30	0	13	12	66	124	141	338	4.7	1.3	6.7	4.1	1.58	24	2.34	24.2	6.6	283	580	53	117
1602	1	19630350	12/05/2019	2	293.25	273	44	0	33.3	29.4	36.8	88.8	106	76	0.0457575	0.39794	12	12	0	0	0	30	30	40	40	1.014	5.5	0	0	0	18	22	36	118	200	312	6.8	1.7	6.5	4	1.6	12	0.74	67.3	3.5	219	63	58	147
1604	1	19666142	03/18/2020	2	270.75	255	58	0	-7.8	20.3	25.2	77.9	98	50	0.154902	0.221849	10	8	0	0	0	30	30	40	40	1.008	6	0	0	0	17	18	15	176	172	310	7.2	0.5	6.8	4.1	1.52	11	0.96	46.7	5.1	204	81	81	114
1606	1	19701160	10/31/2019	2	447	396	54	1	12.7	24.8	19.7	81.8	112	84	0.09691	0.69897	14.3333	15.3333	0	0	0	30	30	40	40	1.009	7.5	0	0	0	20	16	46	156	193	380	8.5	0.6	7.3	4.2	1.35	11	0.92	67.6	7.3	225	167	67	134
1607	2	19709933	10/07/2019	2	427	380	62	1	33	29.3	32.1	95.3	126	78	0	-0.176091	12.3333	13.3333	1	1	1	30	30	40	40	1.023	7	0	0	0	26	29	33	226	159	398	7.9	1.2	7.1	4.1	1.37	16	0.74	82.5	5.2	179	105	41	121
1608	1	19714320	12/24/2019	2	373.25	337	42	1	-1.5	21.6	16.7	75.1	104	62	0.09691	0	7	7	0	0	0	30	30	40	40	1.032	5.5	0	0	0	16	10	13	218	181	331	6.3	0.7	6.9	4.4	1.76	20	0.78	87	5.4	183	53	75	98
1610	1	19721261	10/01/2019	2	299.5	278	44	1	-6.5	20.6	14.2	78.6	114	70	-0.176091	-0.176091	11	13.3333	0	0	0	30	30	40	40	1.022	6.5	0	0	0	18	12	16	165	178	282	6.1	2.1	6.9	4.5	1.88	10	0.78	85.9	7.3	163	56	66	86
1611	1	19725860	02/26/2020	2	270.75	255	35	0	-4.9	20.9	27.4	72.8	98	60	0.09691	0	16.6667	15.3333	0	0	0	30	30	40	40	1.018	6	0	0	0	13	12	25	65	122	328	5.5	0.6	6.6	4.1	1.64	9	0.57	95.6	4.9	193	50	84	103
1618	1	19836855	04/09/2020	2	505.75	443	52	0	5	23.1	32.9	84.7	120	82	-0.176091	-0.0791812	11	11.6667	0	0	0	30	30	40	40	#NULL!	5.5	0	0	#NULL!	35	70	24	222	202	360	#NULL!	1	7.6	4.5	1.45	14	0.64	75.1	6.4	269	121	61	185
1619	1	19840441	12/04/2019	2	289.5	270	47	0	-1.8	21.6	28.5	76.8	112	72	-0.0791812	#NULL!	13	15	0	0	0	30	30	40	40	1.025	6	0	0	0	14	9	15	194	161	397	4.7	0.9	6.8	4.5	1.96	15	0.62	80.1	4.8	211	37	81	124
1620	1	19879639	03/18/2020	2	662	568	51	0	-20.5	17.5	19.5	72.2	118	80	0	-0.0791812	13	14.3333	0	0	0	30	30	40	40	1.014	6	0	0	0	23	10	21	301	201	287	8.7	1	7.4	4.2	1.31	12	0.56	87.4	5	219	65	106	104
1622	1	19915816	11/27/2019	2	459.5	406	50	0	3.1	22.7	32.8	79.8	88	52	0	0	14	14.3333	0	0	0	30	30	40	40	1.011	5.5	0	0	0	24	25	33	243	217	312	9	0.7	7.7	4.5	1.41	17	0.76	63	4.8	218	55	82	128
1623	1	19917659	01/08/2020	2	435.75	387	38	0	-24.3	16.7	17.5	67.5	94	60	0.09691	-0.0791812	11	10.6667	0	0	0	30	40	40	50	1.015	5	0	0	0	19	13	10	187	160	252	6.3	1.2	7.4	4.6	1.64	16	0.61	86.6	2.6	219	35	102	112
1624	1	19974110	03/31/2020	2	372	336	34	0	-12.7	19.2	23.1	70	92	50	-0.0791812	0.0457575	10.6667	10	0	0	0	30	30	40	40	1.014	6	0	0	0	15	9	10	174	171	266	5.7	0.9	7	4.4	1.69	13	0.61	89.4	5.1	212	46	98	103
1626	2	19983394	10/30/2019	2	225.75	219	36	0	17.6	25.9	41.8	90.9	112	66	0	0	12	12.3333	0	0	0	30	30	40	40	1.026	6.5	0	30	0	16	15	18	173	191	388	5.6	0.6	6.8	4.5	1.96	13	0.65	82.1	4.9	191	122	83	91
1627	1	20021140	03/31/2020	2	353.25	321	64	1	-7.3	20.4	15.4	78.1	114	68	-0.0791812	0	9.33333	8.66667	0	0	0	30	30	40	40	1.015	6	0	0	0	18	17	15	158	149	268	10.6	0.9	7	4.2	1.5	13	1.14	50.9	6.6	199	87	55	129
1628	1	20027869	03/13/2020	2	377	340	41	0	-19.8	17.6	21.2	67	94	60	-0.0791812	0.0457575	15.6667	14	0	0	0	30	30	40	40	1.029	5.5	0	0	0	18	11	53	140	150	297	10.4	1	7.5	4.6	1.59	13	0.48	110.2	4.7	213	53	107	93
1634	1	20064930	11/19/2019	2	228.25	221	49	1	26.7	27.9	21.2	102.5	118	78	0.30103	0.30103	10	11.3333	#NULL!	#NULL!	#NULL!	30	30	40	40	1.013	7.5	0	0	0	21	9	12	162	269	265	11.2	0.7	6.7	4	1.48	17	1.28	48.5	5.8	154	59	52	93
1636	1	20081474	01/16/2020	2	392	352	43	0	13.6	25	33.3	84.2	104	76	-0.0791812	-0.0791812	12.6667	10.6667	0	0	0	30	30	40	40	1.015	5	0	0	0	19	12	9	149	164	325	4.3	0.7	7.2	4.3	1.48	15	0.61	83.6	6.4	217	59	63	136
1639	1	20089181	11/05/2019	2	389.5	350	59	0	-11	19.6	24.4	79.5	98	66	-0.176091	-0.176091	8.33333	9.33333	0	0	0	30	30	40	40	1.007	6.5	0	0	0	32	46	51	264	180	294	12.4	1.1	7.3	4	1.21	10	0.53	89.1	3.7	238	86	82	148
1641	1	20126447	11/21/2019	2	324.5	298	52	1	-0.3	21.9	16.8	85.2	94	60	0.39794	-0.0791812	8.33333	14	0	0	0	30	30	40	40	1.004	6.5	0	0	0	29	29	24	249	148	371	10	0.5	7.3	4.4	1.52	14	0.95	66	7.2	222	104	54	149
1642	1	20139977	03/13/2020	2	349.5	318	22	0	-10.3	19.7	25.6	71.8	100	56	0.09691	0	13.3333	13.6667	0	0	0	30	30	40	40	1.031	6.5	0	10	0	14	13	18	152	131	280	7.6	0.9	7.3	4.6	1.7	8	0.59	105.1	2.4	212	97	74	121
1643	1	20187392	12/04/2019	2	332	304	50	1	-7.8	20.3	17.9	78.2	126	80	-0.0791812	0	11	13.3333	0	0	0	30	30	40	40	1.015	6.5	0	0	0	15	9	18	179	147	276	6	1	6.4	3.8	1.46	11	0.81	79.5	4.3	197	79	77	110
1644	1	20201037	04/07/2020	2	407	364	63	0	-18.3	18	19.9	79.3	90	64	-0.176091	-0.176091	8.66667	10	0	0	0	50	35	40	40	#NULL!	7	0	0	#NULL!	21	19	15	226	219	310	#NULL!	0.6	6.9	4.2	1.56	17	0.66	68.8	4.5	247	49	85	148
1647	1	20229820	11/27/2019	2	327	300	55	1	10.8	24.4	20.3	79.2	118	62	-0.176091	-0.0791812	11.6667	11.3333	0	0	0	30	30	40	40	1.03	5.5	0	0	0	16	15	30	134	150	349	9.4	0.6	7.1	4.2	1.45	19	0.8	78.4	5.1	221	34	81	137
1648	1	20234315	11/06/2019	2	500.75	439	40	0	-1.6	21.6	27.6	78	112	70	0.09691	0	17.3333	16.6667	0	0	0	30	30	40	40	1.011	5.5	0	0	0	15	15	10	162	139	278	4.8	0.9	6.8	4.4	1.83	12	0.53	99.5	3.9	182	37	69	107
1649	1	20234718	10/10/2019	2	315.75	291	69	0	-20.3	17.5	20.3	66.4	96	60	0.0457575	0.09691	8.33333	10	0	0	0	30	30	40	40	1.018	6.5	0	0	0	17	11	17	159	143	288	11.9	0.8	7.4	4.1	1.24	14	0.7	62.8	5.4	207	55	92	107
1650	1	20237978	10/29/2019	2	242	232	61	1	-0.9	21.8	21.2	85.3	142	80	0.154902	0.0457575	10.3333	9.33333	0	0	0	30	30	40	40	1.014	5.5	0	0	0	41	44	345	213	140	370	6.6	1.1	6.4	4.1	1.78	13	0.72	85.4	8	242	225	73	144
1653	2	20262189	11/21/2019	2	392	352	40	0	-17.7	18.1	21.3	65.8	102	58	0	-0.176091	13.6667	16	0	0	0	30	30	40	40	1.017	5.5	0	0	0	19	15	13	195	138	277	8.7	0.9	7.3	4.3	1.43	12	0.59	88.5	4.3	193	48	62	120
1654	1	20270910	10/11/2019	2	555.75	483	35	0	-1.8	21.6	26.1	73.6	88	58	-0.176091	0	13.3333	12	0	0	0	30	30	40	40	1.023	5.5	0	0	0	13	8	10	147	175	248	10.6	1.7	7.5	4.3	1.34	14	0.71	75.1	4.7	216	53	95	117
1655	1	20275920	01/20/2020	2	825.75	699	59	0	5.2	23.2	31.2	83.5	104	68	-0.0791812	-0.176091	13.3333	11.3333	0	0	0	30	30	40	40	1.011	5	0	0	0	20	15	13	252	168	329	5.9	0.7	7.2	4.2	1.4	19	0.64	72.5	3.2	242	170	71	151
1656	1	20395199	13/9/2019	2	248.25	237	39	0	3.4	22.7	28.5	87	98	50	-0.176091	-0.176091	11	12	0	0	0	30	30	40	40	1.021	6.5	0	0	0	20	15	10	179	137	238	4.4	0.6	6.4	3.2	1	7	0.39	140.2	3.4	281	130	96	171
1657	2	20468751	09/17/2019	2	924.5	778	49	0	68.9	37.2	38.5	103.8	134	90	0.154902	0.154902	11.6667	12.3333	0	0	0	30	30	40	40	1.023	7	0	10	0	27	20	14	202	273	311	14.2	0.8	7.3	3.7	1.03	12	0.62	79.1	5.7	225	121	60	145
1658	1	20470133	11/20/2019	2	312	288	63	1	-1.5	21.7	18.8	77.8	144	80	0	0.154902	10	10.6667	0	0	0	30	30	40	40	1.021	6	0	0	0	19	19	21	176	167	351	5.6	0.8	7.3	4.6	1.7	12	0.82	73.4	5.9	209	104	65	133
1659	1	20544528	03/23/2020	2	310.75	287	57	1	15.8	25.5	26.9	85.9	124	86	-0.176091	-0.0791812	9.66667	9.33333	0	0	0	30	30	40	40	1.027	5.5	0	0	0	19	16	76	136	167	434	4.8	0.8	7.2	4.3	1.48	22	0.96	63.6	4.8	228	240	54	139
1660	1	20546066	03/25/2020	2	349.5	318	69	1	12.8	24.8	24.8	90	132	74	0.0457575	0	15.6667	12.6667	0	0	0	30	30	40	40	1.019	6.5	0	0	0	18	14	14	118	151	237	7.1	0.7	7.3	4.4	1.52	22	0.99	58.2	5.2	202	65	69	120
1661	1	20546097	03/25/2020	2	315.75	291	64	0	8.1	23.8	28.9	91.3	130	80	0.09691	0.221849	15	14.6667	0	0	0	30	30	40	40	1.025	5.5	0	0	0	22	22	36	319	221	359	10.2	0.7	7.6	4.4	1.38	15	0.61	74.6	5.8	214	114	46	153
1662	1	20552063	02/28/2020	2	447	396	51	0	-4.6	21	27.8	80.9	122	86	0.39794	0	17	19.3333	0	0	0	30	30	40	40	1.019	6	0	0	0	31	27	28	182	203	315	9.7	0.8	7.6	4.3	1.3	13	0.64	75.6	3.9	266	162	80	158
1663	1	20565755	12/23/2019	2	455.75	403	52	1	-4.7	21	19.6	81.6	102	58	-0.176091	-0.0791812	10.6667	8.66667	0	0	0	30	30	40	40	1.032	5.5	0	0	0	18	25	27	204	171	281	6.3	0.9	6.9	4.5	1.88	17	0.85	74.6	4.8	192	56	91	98
1665	1	20640703	11/14/2019	2	588.25	509	35	1	-8.7	20.1	14.7	69.4	102	68	0	-0.0791812	15.6667	13.6667	0	0	0	30	30	40	40	1.014	5.5	0	0	0	24	29	18	189	155	321	10.5	0.7	7.2	4.5	1.67	15	0.92	76.6	5.4	206	62	76	121
1666	1	20649922	02/06/2020	2	392	352	57	0	19.7	26.3	42.1	92.3	146	92	-0.176091	-0.176091	13.3333	13	0	0	0	30	30	40	40	1.007	6	0	0	0	17	20	17	269	185	389	8	1	7.6	4.6	1.53	10	0.7	66.4	6.2	308	339	50	215
1668	1	20721796	02/26/2020	2	292	272	34	0	-4.4	21	27.5	76.5	112	60	-0.176091	-0.176091	16	14.3333	0	0	0	30	30	40	40	1.033	6	0	10	0	14	9	11	151	147	267	12.3	0.7	7.7	4.4	1.33	15	0.73	73.5	5.2	154	53	56	87
1669	1	20738342	02/18/2020	2	319.5	294	36	0	-16.3	18.4	24.1	75.4	98	60	0.0457575	0.0457575	9	9.66667	0	0	0	30	30	40	40	1.021	5.5	0	0	0	15	8	12	176	139	326	7.2	1.2	7.6	4.6	1.53	9	0.6	89.6	3.6	220	105	88	116
1670	1	20738857	06/22/2020	2	408.25	365	27	0	-12.3	19.3	26.9	66.8	84	54	-0.176091	-0.0791812	9.66667	8	0	0	0	30	30	40	40	#NULL!	6	0	0	#NULL!	17	10	10	196	154	244	#NULL!	0.6	7.1	4.6	1.84	15	0.59	99.1	3	174	28	81	90
1671	1	20740791	12/18/2019	2	393.25	353	44	0	1	22.2	27.2	84.7	142	90	0	-0.0791812	14	14	0	0	0	30	30	40	40	1.019	7	0	0	0	14	11	50	323	151	297	11.8	1	7.2	4.2	1.4	11	0.57	89.5	3.6	147	106	64	62
1672	1	20742846	01/30/2020	2	288.25	269	38	0	-6.8	20.5	25.6	73.5	112	64	-0.176091	-0.0791812	11	12.6667	0	0	0	30	30	40	40	1.006	7	0	0	0	16	13	22	179	170	547	13	0.9	7.5	4.4	1.42	11	0.67	78.2	5.5	198	125	50	130
1673	1	20770711	03/23/2020	1	558.25	485	38	0	-3.6	21.2	27.8	72.1	124	72	-0.176091	-0.176091	16	15	0	0	0	30	30	40	40	1.031	5.5	0	30	0	17	13	18	148	156	327	6.1	0.6	7.1	4.5	1.73	16	0.73	71.2	4.9	206	120	62	123
1674	2	20774464	10/16/2019	2	410.75	367	49	1	1.8	22.4	21.3	78.7	122	88	-0.0791812	0	14.6667	14	0	0	0	30	30	40	40	1.017	6	0	0	0	20	26	37	170	201	343	3.6	1.1	6.6	4.3	1.87	11	0.97	65.6	5.8	263	88	68	183
1675	1	20781472	01/07/2020	2	558.25	485	60	0	5.7	23.2	30.5	85.9	132	90	0	-0.176091	16.6667	16	0	0	0	30	30	40	40	1.014	5	0	0	0	21	16	21	325	204	360	2.8	0.7	6.9	4.4	1.76	17	0.74	61.5	4.8	194	68	64	118
1676	1	20857553	02/26/2020	2	503.25	441	39	0	-19.5	17.7	19.3	63.7	94	60	0.522879	0.69897	9.66667	11	0	0	0	30	30	40	40	1.01	5	0	0	0	20	6	13	146	167	312	4.2	0.9	7.1	4.7	1.96	12	0.67	77.6	4.7	248	39	96	145
1680	1	20908764	12/18/2019	2	465.75	411	32	0	-12.8	19.2	21.7	71.3	90	54	0.30103	0.30103	11	11.6667	0	0	0	30	30	40	40	1.017	5.5	0	0	0	11	8	10	153	158	282	8	0.6	6.8	4.1	1.52	12	0.63	87.9	5.3	149	40	55	84
1681	2	20971785	11/14/2019	2	408.25	365	60	1	-16.3	18.4	11.2	70.3	102	62	-0.0791812	0.0457575	13	13.3333	0	0	0	30	30	40	40	1.027	5.5	0	0	0	24	22	33	185	197	271	2.7	0.9	6.5	4.2	1.83	15	0.8	76.4	5.8	190	51	94	91
1683	1	21014137	11/18/2019	2	163.25	169	69	1	-2.2	21.5	18.1	84.8	132	86	0.09691	-0.0791812	13	13.6667	0	0	0	30	30	40	40	1.014	5.5	0	0	0	21	16	40	282	172	304	7.7	0.6	6.9	4.1	1.46	11	0.76	77.7	6.1	211	62	79	120
1686	1	21034532	02/21/2020	2	617	532	31	0	-12.5	19.2	23.9	72.7	84	56	-0.0791812	0	10.6667	8.66667	0	0	0	30	30	40	40	1.026	5.5	0	0	0	19	13	10	233	184	218	5	1	7.3	4.5	1.61	16	0.74	74.3	5.5	225	24	86	135
1687	1	21035557	10/21/2019	2	204.5	202	65	1	2.2	22.5	21.4	87	122	76	-0.176091	-0.176091	13	11.3333	0	0	0	30	30	40	40	1.006	6	0	0	0	19	17	22	155	145	279	4.4	1.2	6.7	4.1	1.58	10	0.62	98.7	3	184	64	68	104
1688	1	21052477	11/22/2019	2	333.25	305	63	1	19	26.2	25.1	96.4	122	82	-0.0791812	-0.176091	12	11.6667	0	0	0	30	30	40	40	1.02	6	0	0	0	18	21	19	221	173	336	7.6	1.1	6.3	3.9	1.63	12	0.79	76.5	6.8	253	112	77	159
1689	1	21067676	11/18/2019	2	122	136	49	0	-3.4	21.3	25.2	71.2	120	64	0.0457575	0	11.6667	11.3333	0	0	0	30	30	40	40	1.02	5.5	0	0	0	20	16	13	150	193	252	6.7	0.7	7	4.5	1.8	15	0.74	65.2	3.8	231	42	90	138
1690	1	21152813	10/02/2019	2	713.25	609	33	1	-0.3	21.9	22.1	80.3	112	68	-0.0791812	-0.176091	14	15	0	0	0	30	30	40	40	1.022	5.5	0	0	0	17	26	85	277	169	343	6.6	1.5	7.8	5.1	1.89	13	0.79	92	6.6	208	77	50	143
1691	1	21180450	01/08/2020	2	557	484	65	0	33.7	29.4	38.5	89.7	116	82	0.221849	-0.0791812	14.6667	13.3333	0	0	0	30	30	40	40	1.017	6.5	2	0	0	20	27	31	221	210	474	9.4	1	7.8	4.5	1.36	17	0.47	98.8	3.9	202	268	55	105
1692	1	21208161	10/29/2019	2	183.25	185	57	0	-14.4	18.8	21.4	68.4	98	60	-0.176091	-0.176091	14.6667	15	0	0	0	30	30	40	40	1.015	7	0	0	0	16	11	14	206	192	380	5.1	0.7	6.9	4.3	1.65	15	0.59	80	4.3	218	47	91	119
1694	2	21220233	11/13/2019	2	503.25	441	64	1	2.3	22.5	20.7	80.2	134	86	-0.0791812	-0.0791812	19	22.6667	0	0	0	30	30	40	40	1.009	6	0	0	0	23	16	21	100	184	350	10.8	0.9	7.7	4.5	1.41	11	0.85	70.2	4.3	207	83	84	112
1695	1	21225985	01/22/2020	2	524.5	458	68	1	-9.3	20	19	81.9	112	66	0.0457575	0.154902	13.6667	14	0	0	0	30	30	40	40	1.024	5.5	0	0	0	23	26	34	149	150	306	8.1	1.4	7	4.1	1.41	15	0.78	75.8	5.3	215	66	73	130
1696	1	21261589	02/27/2020	2	455.75	403	44	0	-14.1	18.9	20.1	65.5	108	72	0	-0.0791812	10.6667	11	0	0	0	30	30	40	40	1.025	5.5	0	0	0	20	13	14	124	165	426	5	0.9	6.4	4	1.67	14	0.67	75	4.3	200	41	76	115
1697	1	21267873	03/18/2020	2	379.5	342	58	1	0.4	22.1	22.1	80.5	140	80	0	-0.176091	13	12.6667	0	0	0	30	30	40	40	1.024	5.5	0	10	0	20	16	20	259	158	422	4.6	0.9	7.6	4.8	1.71	16	0.92	66.3	7.7	268	135	87	161
1698	1	21283748	10/08/2019	2	285.75	267	44	0	23.5	27.1	30.7	88	108	60	-0.0791812	-0.0791812	12.3333	13.6667	0	0	0	30	30	40	40	1.018	5.5	0	0	0	15	9	12	220	174	293	6.9	1.6	6.7	4.1	1.58	9	0.53	96.9	3.5	204	62	59	134
1699	1	21302150	12/18/2019	2	352	320	36	0	2.1	22.5	30.2	82.4	100	64	0.221849	0.0457575	13.6667	13.3333	0	0	0	30	30	40	40	1.029	6.5	0	0	0	12	7	12	175	133	252	8.9	0.4	7	4.1	1.41	16	0.69	76.9	3.3	196	52	87	104
1700	2	21304350	11/27/2019	2	610.75	527	52	0	-2.6	21.4	27.1	80.5	134	94	-0.0791812	-0.0791812	11.6667	13	0	0	0	30	30	55	40	1.015	5.5	0	0	0	26	19	15	242	204	374	10.1	1.1	7.2	4.3	1.48	17	0.6	80.6	5.5	183	101	74	92
1701	1	21358009	01/24/2020	2	298.25	277	26	0	-4.1	21.1	22.1	68.3	104	68	-0.176091	0.221849	13.6667	14.3333	0	0	0	30	30	40	40	1.015	5.5	0	0	0	16	12	16	153	142	368	6.8	0.7	7	4.4	1.69	12	0.65	90.1	4.2	202	37	98	96
1702	1	21358091	01/24/2020	2	309.5	286	26	0	-10.9	19.6	22.5	66.2	98	56	-0.0791812	0	13.3333	14.3333	0	0	0	30	30	40	40	1.028	5.5	0	0	0	16	11	16	208	153	415	11.2	0.7	7.3	4.4	1.52	11	0.54	110.4	4.8	158	34	76	76
1703	1	21363804	04/03/2020	2	518.25	453	45	1	-8.1	20.2	17.8	78	144	94	-0.0791812	-0.176091	11.6667	12	0	0	0	30	30	40	40	#NULL!	6.5	0	10	#NULL!	15	13	27	469	186	422	#NULL!	0.4	7.5	4.7	1.68	21	0.77	86.5	5.7	172	94	72	90
1704	2	21366966	12/25/2019	2	273.25	257	57	0	-7.1	20.4	23.7	75.7	130	80	0.30103	0.39794	9.33333	11.3333	0	0	0	30	30	40	40	1.014	6.5	0	0	0	31	25	46	133	180	396	10.6	0.8	7.4	4	1.18	17	0.58	81.5	5.4	228	97	115	99
1705	1	21367624	03/18/2020	2	310.75	287	38	0	7.4	23.6	32	79	102	74	-0.176091	-0.176091	14.6667	17	0	0	0	30	30	40	40	1.013	5.5	0	0	0	23	19	18	205	166	300	8.6	0.7	7.4	4.5	1.55	7	0.55	97.1	4.2	191	39	83	97
1706	1	21390460	02/26/2020	2	864.5	730	54	0	-17.6	18.1	20.2	70.8	108	62	0.09691	0.09691	15	18.3333	0	0	0	30	30	40	40	1.009	5	0	0	0	20	11	16	188	213	347	7	1	7.5	4.5	1.5	19	0.88	52.4	6.2	257	53	130	120
1707	1	21391891	01/07/2020	2	514.5	450	49	0	3.6	22.8	32.8	84.5	110	74	0.09691	0.154902	13.3333	12.3333	0	0	0	30	30	40	40	1.008	6	0	0	0	15	12	20	141	170	336	8.8	0.7	7	4.3	1.59	15	0.62	79.1	4.9	176	115	71	82
1708	1	21400800	01/31/2020	2	424.5	378	63	0	-0.5	21.9	28.6	80.2	118	84	0.0457575	0.154902	10	9.66667	0	0	0	35	30	40	40	1.017	6	0	0	0	37	29	27	203	215	312	9.6	0.9	7.3	4.3	1.43	16	0.88	50.2	6	252	76	83	156
1709	1	21419380	02/25/2020	2	223.25	217	39	1	23.5	27.2	25.6	93.2	122	80	-0.176091	-0.176091	10.3333	11.3333	0	0	0	30	30	40	40	1.027	6	0	0	0	16	11	17	164	142	303	5.3	0.7	6.9	4.6	2	16	0.84	82	6.1	200	49	89	104
1710	1	21429646	01/24/2020	2	372	336	44	0	-5.4	20.8	27.1	87.7	110	80	-0.0791812	-0.0791812	9.66667	10	0	0	0	30	30	40	40	1.011	6	0	0	0	14	11	15	203	132	319	12.8	0.8	6.9	4	1.38	10	0.55	93.1	4.4	192	120	58	114
1711	1	21433764	02/13/2020	2	372	336	40	1	45.6	32	38.8	106.4	148	90	-0.176091	-0.176091	15.3333	13.6667	0	0	0	30	30	40	40	1.023	5.5	0	0	0	388	232	84	176	1069	481	6.3	1.4	7.7	5.1	1.96	18	0.7	99.4	8.6	239	88	72	145
1712	1	21434484	04/06/2020	2	222	216	42	0	39.1	30.6	40	91.8	124	76	0.221849	0.39794	14.6667	14.3333	0	0	0	30	30	40	40	#NULL!	7.5	0	0	#NULL!	13	13	15	161	160	359	#NULL!	0.3	7.4	4.3	1.39	10	0.61	84.2	4.4	176	84	41	117
1713	1	21438631	03/23/2020	2	390.75	351	57	0	4.5	23	28.4	77.3	122	74	-0.176091	-0.176091	11.6667	9.33333	0	0	0	30	30	40	40	1.015	5.5	0	0	0	30	20	16	218	211	319	7.9	1.1	6.7	4	1.48	15	0.74	62.4	5.7	212	117	77	117
1714	2	21460422	11/29/2019	2	410.75	367	56	1	-6.4	20.6	15.1	74.5	94	64	-0.0791812	0.0457575	9.33333	9	0	0	0	30	30	40	40	1.014	6	0	0	0	25	22	19	268	172	278	10.6	0.9	7.4	4.4	1.47	16	0.92	66.9	4	210	54	91	115
1715	1	21469008	01/07/2020	2	342	312	59	1	12.7	24.8	31.6	94.5	136	88	-0.176091	-0.176091	11.3333	12	0	0	0	30	30	40	40	1.026	5.5	0	0	0	19	30	24	237	181	363	7.7	0.9	7.1	4.3	1.54	13	0.78	79	5.6	211	146	44	145
1716	1	21476081	03/18/2020	2	354.5	322	56	0	0.3	22.1	28	81.8	104	62	0.09691	0	10.6667	12	0	0	0	30	30	55	40	1.011	5.5	0	0	0	19	12	17	146	158	241	21.3	1.1	7.6	4.3	1.3	14	0.7	66.7	5.9	218	91	62	143
1717	1	21548261	02/07/2020	2	563.25	489	24	0	-3.1	21.3	32.1	72.5	104	72	-0.176091	0	12.6667	13	0	0	0	30	30	40	40	1.017	7	0	0	0	25	22	11	267	193	333	4	0.7	7.8	4.9	1.69	15	0.54	113	3.7	230	51	93	130
1719	1	21629051	09/26/2019	2	392	352	31	0	15.2	25.4	34.1	79.4	94	58	0	0.09691	13.6667	13.6667	0	0	0	30	30	40	40	1.025	6	0	0	0	20	26	42	217	176	321	8.7	0.4	7.1	4.4	1.63	25	0.76	72.2	4.9	240	100	87	134
1720	1	21636798	11/12/2019	2	380.75	343	44	1	-5.3	20.9	19.9	75.5	118	70	-0.0791812	0	11.3333	15.6667	0	0	0	30	30	40	40	1.018	5.5	0	0	0	18	22	22	174	154	408	1.9	0.8	6.8	4.5	1.96	14	0.84	79.2	5.9	217	64	65	143
1721	1	21642649	10/25/2019	2	209.5	206	63	0	40	30.8	43.9	97.8	138	82	0.0457575	0.221849	11.6667	12	0	0	0	95	99	95	99	1.007	6.5	0	0	0	31	30	169	638	193	304	23	0.8	8.3	3.8	0.84	11	0.49	95.3	5.2	241	142	47	162
1727	2	21756640	12/02/2019	2	364.5	330	38	0	-1.3	21.7	30.5	79.4	118	78	-0.176091	-0.176091	9	9.33333	0	0	0	30	30	40	40	1.01	7	0	0	0	15	10	15	172	144	152	6.5	1.2	7.1	4.4	1.63	11	0.68	76.9	4.1	207	53	83	113
1728	1	21801339	02/14/2020	2	495.75	435	42	0	28.5	28.3	38.1	92.8	98	68	0.154902	0.09691	15.6667	22.3333	0	0	0	30	30	40	40	1.012	6	0	0	0	12	13	20	133	179	343	11.2	0.9	7.4	4.1	1.24	12	0.56	92.5	4.5	167	45	45	110
1729	1	21845056	02/18/2020	2	332	304	59	1	6	23.3	24.3	86.4	150	90	-0.176091	-0.176091	11	14.3333	0	0	0	30	30	40	40	1.029	5.5	0.5	0	0	14	17	35	217	143	346	6.6	1	6.7	4.2	1.68	11	0.79	77.9	4.9	176	127	41	118
1730	1	21867747	11/05/2019	2	304.5	282	64	1	10.2	24.3	20.5	83.4	120	76	0	-0.176091	11.6667	11.6667	0	0	0	30	30	40	40	1.025	5.5	0	0	0	24	14	16	177	174	369	5.6	0.6	6.9	4.2	1.56	17	0.91	65.2	7.4	188	49	73	108
1731	1	21889937	12/11/2019	2	438.25	389	66	1	-2	21.5	16.6	77.9	124	72	0.09691	0	11.6667	13.6667	0	0	0	30	30	40	40	1.008	5.5	0	0	0	18	14	21	190	154	322	6.3	1	7.2	4.1	1.32	14	1.14	50.5	6.4	279	85	76	192
1732	1	21894842	10/29/2019	2	385.75	347	60	0	-35.1	14.3	10.8	63.1	126	80	-0.176091	-0.176091	12	12.3333	0	0	0	30	30	40	40	1.011	7	0	0	0	16	16	44	221	148	291	4.2	0.9	7.4	4.6	1.64	14	0.69	66.4	3.6	233	86	83	133
1733	2	21904563	10/03/2019	2	469.5	414	50	1	13.7	25	26.8	87	104	72	0.221849	0.154902	9.33333	12	0	0	0	30	30	40	40	1.014	5.5	0	0	0	11	12	53	156	109	477	4.4	1.6	7.2	4.4	1.57	9	0.64	102.8	7.4	256	117	70	170
1734	2	21923555	10/03/2019	2	388.25	349	44	0	8.5	23.9	28.7	74.2	98	52	0.39794	0.30103	12.3333	13.6667	0	0	0	30	30	40	40	1.024	5.5	0	0	0	26	52	95	221	176	318	7.1	0.9	6.3	3.6	1.33	8	0.52	98.9	3.8	186	30	77	106
1735	1	21968185	03/24/2020	2	310.75	287	65	0	-5.5	20.8	30.3	85.7	114	68	0.30103	0.30103	10.6667	9.33333	0	0	0	30	30	40	40	1.022	5	0	0	0	22	15	17	253	182	357	10.7	0.8	7.3	4.2	1.35	15	0.6	75.6	4.6	229	56	95	123
1736	1	21970071	03/02/2020	2	677	580	56	0	-14.2	18.9	19.2	69.5	112	66	-0.176091	-0.176091	15.6667	13	0	0	0	30	30	40	40	1.006	6.5	0	0	0	21	14	14	203	184	274	2.8	0.7	7	4.4	1.69	19	0.72	64.7	3.7	205	36	107	92
1737	1	21978990	01/29/2020	1	247	236	53	1	6.8	23.5	21.8	81.1	94	60	0.09691	0.0457575	9.66667	10	0	0	0	30	30	40	40	1.012	5.5	0	0	0	17	16	21	207	130	369	7.7	0.7	7	4.5	1.8	12	0.79	80.3	4.5	203	97	83	107
1738	2	22002564	10/02/2019	2	402	360	52	1	17.4	25.8	27.4	91.4	108	62	#NULL!	0.0457575	10.6667	13	0	0	0	30	30	40	40	1.029	5.5	0	10	0	23	22	107	326	178	390	4.2	2.2	7.2	4.6	1.77	10	0.69	93.7	7.3	246	148	67	159
1739	1	22024365	12/13/2019	2	239.5	230	35	1	-9.1	20	17.7	70.6	100	74	-0.176091	0	14.6667	13	0	0	0	30	30	40	40	1.007	5	0	0	0	16	20	24	250	167	323	10	0.9	7.8	4.7	1.52	9	0.86	82.5	7.7	192	135	76	98
1740	2	22039890	02/13/2020	2	298.25	277	31	1	3.4	22.8	26.1	87.5	108	72	0.09691	-0.0791812	11.6667	11.3333	0	0	0	30	30	40	40	1.015	6.5	0	0	0	14	14	19	181	176	395	9.1	0.7	7.7	4.7	1.57	10	0.86	85.4	4.3	270	143	66	193
1741	1	22045723	02/26/2020	2	624.5	538	47	1	7.4	23.6	21.7	77	100	64	0	-0.0791812	11	10.6667	0	0	0	30	30	40	40	1.018	6.5	0	0	0	23	18	24	164	130	398	5.1	1.1	7	4.3	1.59	14	0.96	67.2	5.8	199	78	68	123
1743	1	22103875	02/18/2020	2	460.75	407	35	1	-2.5	21.5	22.8	79.8	102	78	0.154902	0.0457575	10.3333	9.66667	0	0	0	30	30	40	40	1.019	5.5	0	0	0	14	16	21	170	149	270	5.7	2.5	7.4	4.7	1.74	12	0.88	80.4	5.4	188	166	54	109
1744	1	22106300	11/06/2019	2	695.75	595	48	0	-5.9	20.7	27.6	82	108	62	-0.176091	0.154902	11.6667	11.6667	0	0	0	30	30	40	40	1.007	7	0	0	0	16	8	14	129	163	225	4.3	1.3	6.7	4.2	1.68	11	0.77	62.8	4.3	231	58	103	120
1748	1	22154570	02/03/2020	2	548.25	477	22	0	0	22	33	72.6	106	64	0.0457575	0	14.3333	13.6667	0	0	0	30	30	40	40	1.031	5.5	0	10	0	22	22	22	218	155	285	7.3	0.9	7.3	4.3	1.43	12	0.5	125.9	3.3	194	34	93	99
1749	1	22154597	02/03/2020	2	503.25	441	22	0	-0.7	21.8	30.1	70.9	100	70	-0.0791812	-0.176091	16	12.3333	0	0	0	30	30	40	40	1.032	5.5	0	10	0	20	13	22	216	199	308	11.7	0.9	7.8	4.7	1.52	13	0.66	92.9	5.2	214	97	72	126
1750	2	22195149	09/27/2019	2	368.25	333	25	0	-25.7	16.3	16.2	61.5	102	60	0.30103	0.522879	14.3333	13.6667	0	0	0	30	30	40	40	1.021	6.5	0	0	0	16	12	18	132	134	224	11	0.8	7.4	4.7	1.74	8	0.69	85.4	3.9	186	32	87	95
1751	1	2224719	11/22/2019	2	350.75	319	31	1	-2.2	21.5	21.1	78.8	96	64	0.154902	-0.176091	10.6667	14	0	0	0	30	30	40	40	1.013	6.5	0	0	0	18	24	30	178	117	388	6.7	1.6	7.8	4.7	1.52	15	0.87	84.3	7.2	203	97	74	109
1758	1	22332041	11/18/2019	2	163.25	169	49	1	-5.6	20.8	17.8	79	126	80	0	0.09691	10	10.6667	0	0	0	30	30	40	40	1.03	5.5	2	0	0	19	17	29	202	118	349	9.7	0.9	7.1	4.4	1.63	12	0.67	98.4	5.9	250	326	80	130
1759	2	22364191	10/18/2019	2	648.25	557	44	0	0.2	22.1	28.3	77.5	128	84	0	-0.0791812	12.6667	13	0	0	0	30	30	40	40	1.016	6	0	0	0	17	11	18	138	158	202	8.4	0.9	7.3	4	1.21	9	0.57	89.5	3.8	193	116	71	101
1760	1	22394370	10/01/2019	2	362	328	50	0	2.7	22.6	24.7	77.2	120	68	-0.176091	-0.0791812	16	13.6667	0	0	0	30	30	40	40	1.016	5	0	0	0	13	11	19	178	222	235	15.8	1.1	7.4	4.2	1.31	14	0.63	77.3	4.7	216	43	71	136
1761	1	22441970	01/22/2020	2	457	404	58	0	-12.8	19.2	20.6	72.2	118	74	0	0.0457575	16.6667	16.6667	0	0	0	30	30	40	40	1.02	6	0	0	0	18	17	34	168	169	279	9.3	1.8	7.2	4	1.25	13	0.51	93.3	3.2	193	93	70	113
1762	1	22444518	12/05/2019	2	697	596	35	0	-12.3	19.3	24.7	77.8	100	70	0.221849	0.0457575	10.6667	12.3333	0	0	0	30	30	40	40	1.016	6.5	0	0	0	15	12	11	93	123	273	12.1	0.9	7.6	4.4	1.38	14	0.61	88.7	4.5	181	49	76	101
1764	1	22456150	12/24/2019	2	252	240	51	0	9.5	24.1	30	83.5	132	88	0.0457575	-0.0791812	15.3333	13.6667	0	0	0	30	30	40	40	1.013	6	0	0	0	16	13	19	125	227	328	9	0.9	6.9	4.1	1.46	11	0.67	71.9	4.6	211	56	64	131
1765	2	22482018	12/25/2019	2	292	272	45	1	22.4	26.9	32.7	98.2	124	84	0.09691	0	16	14	0	0	0	30	30	40	40	1.034	6	2	0	0	38	85	55	252	180	471	3.1	0.9	7.6	5	1.92	18	0.92	71.2	6	196	286	42	122
1766	1	22483418	01/16/2020	2	279.5	262	41	0	-20.2	17.5	18.4	61.5	96	60	0	-0.176091	12.6667	13.6667	0	0	0	30	30	40	40	1.018	5.5	0	0	0	21	15	17	139	177	281	7.6	0.8	7.5	4.6	1.59	20	0.7	72.9	4.9	275	54	79	183
1767	1	22552790	12/23/2019	2	260.75	247	66	1	28.6	28.3	28.2	103.5	128	78	-0.0791812	0.154902	12.3333	12.3333	0	0	0	30	30	40	40	1.017	5	0	0	0	22	33	81	240	189	388	5.8	0.5	7	4.2	1.5	17	1.18	48.6	6.2	214	329	40	118
1768	1	22578959	12/11/2019	2	562	488	37	0	-27.2	16	15.9	62.3	112	80	0	0.09691	15.6667	15.6667	0	0	0	30	30	40	40	1.013	6	0	0	0	13	10	30	105	122	229	7.3	1.4	7.2	4.6	1.77	11	0.65	81.4	4.1	155	106	72	69
1769	1	22581520	01/17/2020	2	394.5	354	44	1	0.7	22.2	19.5	78.7	118	68	0.0457575	0.0457575	14.6667	13.3333	0	0	0	30	30	40	40	1.021	6	0	0	0	19	20	34	248	200	438	5.4	1.2	7.9	4.9	1.63	11	0.86	77.2	7	249	103	77	152
1770	1	22608610	01/16/2020	2	150.75	159	47	1	56.2	34.4	43.2	108.8	130	90	0	0	15.6667	14.3333	0	0	0	30	30	40	40	1.017	5.5	0	0	0	70	139	80	180	197	406	4.2	1.3	7.3	4.4	1.52	13	1.08	59.1	5.3	287	100	47	206
1771	1	22637724	01/06/2020	2	554.5	482	28	0	-14.8	18.8	22.1	66.7	96	58	0.0457575	0.154902	17.3333	17	0	0	0	30	30	40	40	1.023	6	0	0	0	19	16	13	174	150	222	10.4	0.7	8.2	4.3	1.1	13	0.61	94.6	5	203	65	101	87
1772	1	22653468	01/07/2020	2	332	304	68	1	14.4	25.2	20.9	91	148	96	0	0.0457575	9	9	0	0	0	30	30	40	40	1.027	6.5	0	0	0	19	23	35	232	167	292	14.3	0.7	6.5	3.7	1.32	26	0.8	73.8	5.2	221	54	70	141
1773	1	22673815	11/14/2019	2	208.25	205	56	0	0.5	22.1	28	88.8	120	68	-0.0791812	-0.176091	9	10	0	0	0	30	30	40	40	1.012	7	0	0	0	17	15	15	188	147	331	5.9	0.7	7.2	4.2	1.4	13	0.61	77.5	5.2	197	73	75	112
1774	1	22693401	12/02/2019	2	425.75	379	44	0	-10.7	19.6	23.5	68.9	98	60	-0.176091	-0.176091	9	9	0	0	0	30	30	40	40	1.023	5.5	0	0	0	19	15	24	116	178	315	7.3	0.7	7.6	4.8	1.71	11	0.61	83.1	3.7	209	72	80	113
1776	1	22707751	12/10/2019	2	178.25	181	53	1	15.2	25.3	25.6	85	122	72	0	0.0457575	12.3333	12	0	0	0	30	30	40	40	1.023	6	0	0	0	25	19	121	133	145	407	11	0.6	7.8	4.4	1.29	17	0.79	80.3	8.2	257	188	74	153
1777	1	22756384	12/18/2019	2	437	388	46	1	10.7	24.4	16.6	78.4	100	64	0	0	10	8.66667	0	0	0	30	30	40	40	1.019	6	0	0	0	19	11	18	152	167	332	2.8	0.6	6.1	4.2	2.21	10	0.89	73.4	6.1	170	83	57	97
1779	1	22762218	01/16/2020	2	273.25	257	49	1	-6.4	20.6	20.4	77.4	132	84	-0.176091	0.0457575	17.3333	16.6667	0	0	0	30	30	40	40	1.024	5.5	0	0	0	32	37	129	219	167	360	3.2	0.7	7.2	4.2	1.4	12	0.92	69.5	7.4	239	112	89	125
1780	1	22763490	03/04/2020	2	394.5	354	54	0	3.6	22.8	27.5	85.8	122	74	-0.0791812	0	11.6667	15	0	0	0	30	30	40	40	1.021	5.5	0	0	0	13	13	13	184	145	387	8.9	1.3	7	4.2	1.5	14	0.64	74.3	4.2	273	126	67	184
1781	1	22764081	01/08/2020	2	440.75	391	36	0	1.3	22.3	28.6	80.3	104	64	-0.176091	-0.176091	16.6667	13.6667	0	0	0	30	30	40	40	1.015	7.5	0	0	0	19	25	17	195	153	348	13.7	0.5	7.5	4.4	1.42	12	0.64	83.5	3.9	238	80	71	157
1782	1	22778347	01/20/2020	2	329.5	302	57	1	10.9	24.4	22.8	88.4	108	72	-0.0791812	0	12.6667	12.3333	0	0	0	30	30	40	40	1.022	6.5	0	0	0	31	43	40	269	198	351	6.6	1.7	6.6	4.2	1.75	16	1.08	55.9	6.5	223	71	75	139
1783	1	22797003	02/03/2020	2	787	668	37	0	-13.4	19.1	21.4	64.8	110	64	0.221849	0	17.3333	17	0	0	0	30	30	40	40	1.027	5.5	0	0	0	23	17	26	126	216	245	7.3	1.3	7.8	4.9	1.69	13	0.66	80.1	3.9	172	44	93	72
1784	1	22798031	02/04/2020	2	465.75	411	62	0	-9.6	19.9	26.1	83.3	96	56	0.154902	0.0457575	8	8.33333	0	0	0	30	30	40	40	1.017	5	0	0	0	24	21	15	257	179	386	4.5	0.7	7	4	1.33	14	0.7	64.8	4.9	291	125	70	208
1785	1	22802554	03/25/2020	2	467	412	66	1	-9.2	20	17.9	78	134	86	0.154902	0.154902	16.3333	16.6667	0	0	0	30	30	40	40	1.018	6	0	0	0	19	14	33	163	192	446	10.7	1.5	7.8	5.1	1.89	17	0.82	72.4	3.6	200	88	73	116
1786	1	22807680	03/04/2020	2	305.75	283	42	0	20	26.4	34.9	92.3	108	60	0	0.09691	14.6667	14	0	0	0	30	30	40	40	1.013	5	0	0	0	14	12	12	168	159	359	10.7	0.6	7.6	4.3	1.3	15	0.64	79.9	4.8	291	221	75	195
1787	1	22809183	02/10/2020	2	405.75	363	51	0	-7.8	20.3	25.6	75.8	90	60	0.69897	0.30103	10.6667	12.6667	0	0	0	30	30	40	40	1.022	7.5	0	0	0	20	10	11	145	168	281	12.6	0.9	8	4.3	1.16	10	0.72	66.4	4.2	227	73	63	150
1788	1	22820325	02/21/2020	2	493.25	433	55	1	16.8	25.7	22.3	79.5	104	70	0	-0.176091	13.3333	14.6667	0	0	0	30	30	40	40	1.01	5.5	0	0	0	31	31	31	239	199	478	4.3	1	7.5	4.3	1.34	17	0.88	70.6	6	327	161	60	239
1789	1	22823988	03/02/2020	2	265.75	251	50	1	4.9	23.1	20.8	80.5	132	88	0.154902	0.0457575	13	12.6667	0	0	0	30	30	40	40	1.029	5.5	0	0	0	17	14	14	301	217	309	10.2	0.4	7.3	4.5	1.61	20	0.89	71.7	4.6	200	60	70	122
1790	1	22829351	03/04/2020	2	505.75	443	28	0	-10.2	19.8	24.3	69.2	96	58	0.221849	0.154902	9.33333	11	0	0	0	30	30	40	40	1.026	5.5	0	0	0	15	10	11	121	159	184	12	0.6	7.5	4.5	1.5	16	0.67	85.4	3.5	184	39	95	85
1791	1	22831587	03/31/2020	2	224.5	218	39	1	12.6	24.8	26.6	84.4	122	82	-0.176091	-0.176091	15	14.6667	0	0	0	30	30	40	40	1.01	5	0	0	0	38	36	45	267	239	490	6.4	0.9	7.2	4.3	1.48	8	0.82	84.2	5.8	245	154	62	163
1792	1	22831735	02/18/2020	2	310.75	287	48	1	2.8	22.6	19.7	75.3	122	82	-0.0791812	-0.176091	8	9.33333	0	0	0	30	30	40	40	1.024	6	0	0	0	20	23	14	146	196	428	4.3	0.9	6.9	4.5	1.88	16	0.8	81.5	3.4	191	68	75	104
1793	1	22836230	04/06/2020	2	162	168	41	1	21.2	26.6	21.4	89	122	78	0	0.0457575	13	11.6667	0	0	0	30	30	40	40	#NULL!	7	0	0	#NULL!	32	49	41	222	170	317	#NULL!	0.6	6.9	4.4	1.76	14	0.93	72.3	6.3	243	121	52	168
1796	1	22841941	03/18/2020	2	288.25	269	73	1	3.2	22.7	29	79.2	166	70	0	-0.0791812	19	17	0	0	0	30	30	40	40	1.014	5	0	0	0	17	14	15	191	173	335	6.2	1	7.8	4.7	1.52	16	0.99	57.2	6.6	165	107	57	97
1797	1	22843428	03/17/2020	2	455.75	403	33	0	-11.9	19.4	22.6	68.4	102	58	-0.176091	-0.0791812	16.6667	15	0	0	0	30	30	40	40	1.034	5.5	0	0	0	17	11	10	184	172	304	10.8	1.1	7.9	4.6	1.39	8	0.57	97.1	3.1	172	78	70	90
1798	1	22846254	03/24/2020	2	399.5	358	47	0	-7.3	20.4	27.4	76	102	70	-0.0791812	-0.176091	10.6667	10	0	0	0	30	30	40	40	1.011	6	0	0	0	21	19	11	159	206	321	9	0.6	7.1	4.4	1.63	12	0.57	87.8	5.1	230	117	59	153
1799	1	22867657	04/09/2020	2	384.5	346	53	0	-11.6	19.5	21.9	77.5	142	98	0.221849	0.30103	12	13.3333	1	1	1	30	30	40	40	#NULL!	6.5	0	0	#NULL!	31	18	25	278	275	292	#NULL!	1.7	7.5	4.3	1.34	15	0.66	72.3	4.3	258	36	158	101
1800	1	22873847	03/10/2020	2	415.75	371	64	1	41.8	31.2	27.8	105.5	134	80	-0.176091	-0.176091	11	11.3333	0	0	0	30	30	40	40	1.023	6.5	0	0	0	37	58	34	258	185	322	4.8	0.7	7.1	4	1.29	18	0.95	62.2	7	196	134	55	114
1801	1	22875287	03/24/2020	2	597	516	59	0	-5	20.9	26.6	78	134	80	0	-0.0791812	9.66667	10.6667	0	0	0	30	30	40	40	1.007	7	0	0	0	19	14	23	218	178	339	3	2.7	7.3	4.9	2.04	13	0.57	82.3	4.5	268	80	110	145
1803	1	22886537	03/31/2020	2	333.25	305	54	1	14.5	25.2	22.7	95.5	124	94	0.09691	0.154902	11	11.3333	0	0	0	30	30	40	40	1.017	5.5	0	0	0	23	28	36	167	148	352	14.3	1.1	7.3	4.5	1.61	15	1.03	59.8	6.1	189	117	64	110
1811	1	23585414	10/17/2019	2	452	400	65	0	-1.2	21.8	24.8	81.8	134	70	0.0457575	0.0457575	13.6667	14	0	0	0	30	30	40	40	1.019	6.5	0	0	0	24	15	21	160	227	281	7.3	0.9	6.9	4.3	1.65	20	0.61	74.3	4.5	202	59	88	108
1812	1	25016671	01/29/2020	2	620.75	535	57	0	-9.9	19.8	24	72	98	60	0.154902	0.522879	8.66667	10.6667	0	0	0	30	30	40	45	1.011	7.5	0	0	0	21	19	13	231	214	359	4.2	0.9	7	4.6	1.92	11	0.54	88.1	4.6	236	46	86	138
[truncated: 120 more columns]
